# Supplementary material for: FisB relies on homo-oligomerization and lipid binding to catalyze membrane fission in bacteria
Source: PLoS Biol. 2021 Jun 29;19(6):e3001314. doi: 10.1371/journal.pbio.3001314 (PMC8274934; doi:10.1371/journal.pbio.3001314)
Supplement: S1 Data — (XLSX) [file pbio.3001314.s003.xlsx]

## Sheet: FIG1
PANEL F
	RAW DATA														MEAN±SD
	TIME(H)	PY79			delta FIsB			GFP-HIGH			GFP-LOW				TIME(H)	PY79	DELTA FISB	GFP-HIGH	GFP-LOW
	1.5	0	0	0	0	0	0	0	0	0	0	0	0		1.5	0	0	0	0
	2	35.4	40.81	16.25	0	0	0	25.4	35.87	40	5	15	0		2	30.67±13.05	0	33.67±7.767	6.667±7.638
	2.5	50	65.38	46.2	1	0	2	56.7	36.7	57	10	20	25		2.5	53.67±10.02	1±1	50.33±11.55	18.33±7.638
	3	78	83	60.15	2.5	2	5	90	77	63	23	30	40		3	73.67±12.1	3.333±1.528	76.67±13.5	31±8.544
	3.5	80	89.35	74.13	6	10	3	72	95	80	59	50	72		3.5	81±7.55	6.333±3.512	82.33±11.68	60.33±11.06
	4	75	90	85.22	13	10	25	80	88.7	79.15	75	60	72		4	83.33±7.638	16±7.937	82.67±5.508	69±7.937
		n=1	n=2	n=3
		Each column represents one biological replicate
PANEL G													MEAN±SD
													TIME (h)		LOW	HIGH
RAW DATA		low			high								1.5H	Mean	0	0
	1.5	0	0	0	0	0	0							Std. Deviation	0	0
	2	5	20	30	40	25	30						2H	Mean	18.33	31.67
	2.5	15	20	35	60	50	40							Std. Deviation	12.58	7.638
	3	40	25	30	80	60	70						2.5H	Mean	23.33	50
	3.5	60	70	50	85	70	70							Std. Deviation	10.41	10
	4	75	95	60	80	90	70						3H	Mean	31.67	70
		n=1	n=2	n=3										Std. Deviation	7.638	10
		Each column represents one biological replicate											3.5H	Mean	60	75
														Std. Deviation	10	8.66
													4H	Mean	76.67	80
														Std. Deviation	17.56	10
PANEL H
	X=% cells whith ISEP							y=% Fission
	MEAN±SD							TIME(H)	GFP-HIGH	GFP-LOW
	TIME (h)		LOW	HIGH				1.5	0	0
	1.5H	Mean	0	0				2	33.67±7.767	6.667±7.638
		Std. Deviation	0	0				2.5	50.33±11.55	18.33±7.638
	2H	Mean	18.33	31.67				3	76.67±13.5	31±8.544
		Std. Deviation	12.58	7.638				3.5	82.33±11.68	60.33±11.06
	2.5H	Mean	23.33	50				4	82.67±5.508	69±7.937
		Std. Deviation	10.41	10
	3H	Mean	31.67	70
		Std. Deviation	7.638	10
	3.5H	Mean	60	75
		Std. Deviation	10	8.66
	4H	Mean	76.67	80
		Std. Deviation	17.56	10

## Sheet: FIG2
PANEL C
ISEP= LOCAL BACKGROUND SUBSTRACTED INTENSITY AT THE TIP FOR BAM003 AT T3 SPORULATION
RAW DATA	205.137	207.216	217.561	286.924	494.345	520.83	529.38	544.979	561.753	573.194	573.531	575.036	579.829	594.299	596.695	601.825	605.317	607.541	615.371	617.517	626.369	626.402	629.498	634.978	653.97	665.919	667.286	676.891	696.914	702.122	709.78	710.295	713.972	723.301	735.091	740.24	741.949	750.664	754.42	755.614	756.764	757.001	759.094	763.345	765.154	777.605	779.354	780.938	794.538
	Each column represent one ISEP
	Distribution: Normal
	Log likelihood: -1578.92
	Domain: -Inf < y < Inf
	Mean: 1067.49
	Variance: 150704
	Parameter Estimate Std. Err.
	mu 1067.49 26.5372
	sigma 388.206 18.8307
	Estimated covariance of parameter estimates:
	mu sigma
	mu 704.222 9.41892e-14
	sigma 9.41892e-14 354.597
DMC= LOCAL BACKGROUND SUBSTRACTED INTENSITY SMALL CLUSTERS BAM003 AT T3 SPORULATION
RAW DATA	20.392	25.568	41.887	46.726	61.869	70.69	71.759	81.813	82.579	83.965	86.936	103.579	106.654	111.824	115.639	116.161	125.549	135.543	140.124	140.27	146.079	146.337	164.016	165.078	165.165	165.165	167.574	170.004	170.406	173.489	173.634	173.826	178.004	181.18	181.285	188.191	190.31	191.32	193.657	195.057	200.509	202.298	204.714	205.665	210.708	211.428	211.58	216.373	222.109
	Each column represent one DMC
	Distribution: Normal
	Log likelihood: -1209.36
	Domain: -Inf < y < Inf
	Mean: 365.207
	Variance: 54752.1
	Parameter Estimate Std. Err.
	mu 365.207 17.6378
	sigma 233.992 12.5253
	Estimated covariance of parameter estimates:
	mu sigma
	mu 311.091 -5.54193e-15
	sigma -5.54193e-15 156.883
PANEL D
	RAW DATA	#EGFP/rod
		3	105.942	123.047	132.5	195.644	102.742	125.045	142	171.422
		20	423.193	443.202	500.035	515.595	537.189	537.895	560.162	565.529	645.422	677.73	784.853	833.348	840.702	854.645	564	644	919	467	484	524	425	606	542	724	522	522	526	507	772	871	484	722	826	352.5	740
		40	797.177	1015.89	1062.55	1082.67	1110.52	1153.19	1157.18	1222.58	1356.24	1444.54	1447.35	1740.56	1774.56	2306.76	1075	956	1358	879	2853	1010
		56	1072.6	1169.82	1329.41	1332.11	1341.39	1422.06	1461.42	1463.16	1489.87	1643.73	1700.16	1801.18	1847.28	2015.57	2168.98	2246.26	2267.72	2334.87	2834.1	2206	1495	1014	819	1018	1392	2315	1301	1261	1373	1581	1584	1232	1972	1082	1000	2293	2602	1424	4102	1476
		80	2000	1282.01	1346.31	1663.32	1686.42	1834.58	1942.34	2096.89	2255.36	2624.39	2227	3471.83	4222.44	3073	906	2378	3581	1785	2760	1713	1411	2545	2855	1846	2768	2509	2478	2089	2606	1685
	MEAN±SD	#EGFP/rod	MEAN±SD
		3	137.4±31.92
		20	613.3±151.3
		40	1340±503.3
		56	1687±623.6
		80	2255±731.3
PANEL E	These are tracked coordinates. See also S2_Data.zip for the image stacks, Matlab files, and more details. A similar approach was also used for S1 Appendix Figure 6B, D
	FISbmobile_1								FISbmobile_2							FISbmobile_3						FISbmobile_4						FISbmobile_5						FISbmobile_6							FISbmobile_7						FISbmobile_8
	#speckles csv ver 1.2								#speckles csv ver 1.2							#speckles csv ver 1.2						#speckles csv ver 1.2						#speckles csv ver 1.2						#speckles csv ver 1.2							#speckles csv ver 1.2						#speckles csv ver 1.2
	#x(double)	y(double)	size(double)	frame(int)	type(int)				#x(double)	y(double)	size(double)	frame(int)	type(int)			#x(double)	y(double)	size(double)	frame(int)	type(int)		#x(double)	y(double)	size(double)	frame(int)	type(int)		#x(double)	y(double)	size(double)	frame(int)	type(int)		#x(double)	y(double)	size(double)	frame(int)	type(int)			#x(double)	y(double)	size(double)	frame(int)	type(int)		#x(double)	y(double)	size(double)
	#%start speckle%								#%start speckle%							#%start speckle%						#%start speckle%						#%start speckle%						#%start speckle%							#%start speckle%						#%start speckle%
	29.116	28.9012	1						28.1542	18.0317	1					26.7856	17.5977	1				12.5877	22.7824	27				20.6043	26.0326	14				46.5706	12.9651	15					37.4686	26.9016	102				48.4722	49.5833	1
	28.6982	28.7289	2						27.9985	18.0144	2					26.9816	18.9841	2				12.0156	22.977	28				21.9938	26.0033	15				47.0107	13.0294	16					36.3058	28.762	103				48.0417	48.9793	2
	29.6185	28.0772	3						27.0638	17.5973	3					27.9892	18.9916	3				11.9967	23.0067	29				22.2149	25.8977	16				48.5821	13.458	17					36.1895	27.5992	104				48.0558	49.0067	3
	29.3056	28.0662	4						26.8701	17.8732	4					27.0086	18.9118	4				11.9967	23.0067	30				24.0365	24.9852	17				48.8678	13.1723	18					37.9337	27.7155	105				48	49.0235	4
	28.9356	28.2697	5						25.091	17.4462	5					26.5815	18.2639	5				11.9967	23.0067	31				24.9942	25.988	18				47.4393	14.0294	19					37.7012	27.9481	106				48.6218	48.9848	5
	28.913	28.556	6						24.1031	17.493	6					28.0198	18.9737	6				11.9967	23.0067	32				25.0122	26.0055	19				47.9038	13.8651	20					38.1734	28.3722	107				48.4423	48.5793	6
	29.2821	28.1011	7						24.5398	17.5141	7					27.0332	18.9941	7				12.9935	20.9904	33				26.8601	26.7664	20				48.106	14.5655	21					39.0272	29.0559	108				48.002	49.0112	7
	29.0988	28.7646	8						23.576	17.3279	8					28.0426	18.01	8				13.964	21.013	34				26.1957	26.8772	21				48.3917	14.9941	22					40.3063	28.4745	109				47.965	49.0212	8
	28.472	27.4005	9						22.6186	17.6686	9					27.9855	18.0096	9				13.7257	20.6166	35				25.99	26.9752	22				47.0335	15.0013	23					40.0155	29.7462	110				48.013	49.9689	9
	28.7602	28.9174	10						22.4012	17.246	10					28.0463	18.9612	10				13.9843	21.0064	36				25.9941	25.036	23				48.0093	15.9942	24					39.2554	29.9652	111				48.9645	47.9912	10
	27.7697	28.7828	11						22.8673	17.5339	11					27.993	18.9771	11				13.0339	20.9778	37				23.9993	26.0014	24				46.5808	16.1371	25					38.9886	29.9976	112				48.5478	48.9634	11
	27.5607	28.8157	12						23.005	17.4149	12					29.0037	18.0082	12				13.015	20.0449	38				23.9973	26.9689	25				44.5808	15.4228	26					38.9886	29.9976	113				48.2701	49.7968	12
	26.4513	28.1775	13						22.5146	16.8508	13					29.9823	19.0021	13				13.0075	21.0299	39				23.9968	26.9566	26				47.1522	15.9942	27					38.6398	31.1604	114				47.7145	49.9357	13
	27.4745	27.7435	14						22.0901	17.6936	14					30.9866	19.0107	14				13.1188	22.282	40				24.0211	26.0066	27				47.997	16.0026	28					38.291	31.2767	115				47.8534	50.4912	14
	26.995	27.4683	15						23.0623	17.4069	15					32.0026	22.0009	15				13.9936	20.9991	41				23.0367	25.973	28				46.7397	15.5481	29					37.0119	31.1604	116				47.8635	50.7482	15
	26.5679	28.4652	16						23.174	17.9155	16					33.2944	22.9503	16				13.9972	20.0334	42				24.0023	26.0001	29				47.4511	16.022	30					36.8956	33.1372	117				47.8635	50.7482	16
	26.0381	28.896	17						22.5141	17.6039	17					33.9401	22.0303	17				14.9524	19.0114	43				25.9735	26.0147	30				48.1654	18.1649	31					35.9654	33.0209	118				48.0202	51.0887	17
	26.6873	28.8689	18						20.5899	17.9403	18					33.8654	21.9962	18				15.0053	18.9597	44				23.0371	25.0247	31				48.0225	17.4506	32					35.97	34.0363	119				47.7506	51.6098	18
	26.4559	28.2699	19						21.8364	17.983	19					33.9097	21.5407	19				15.7328	17.8876	45				23.9552	23.9899	32				50.1654	16.3077	33					35.1044	34.5183	120				47.6117	51.7487	19
	26.8609	27.1569	20						23.7557	17.922	20					33.7693	21.3777	20				15.6097	17.1017	46				21.9887	24.9967	33				48.4511	19.8792	34					36.1505	34.7535	121				47.7506	51.0543	20
	26.9791	28.4891	21						23.6604	17.8151	21					33.0346	20.9903	21				16.1311	17.0121	47				21.5903	24.8547	34				47.8797	20.1649	35					34.8715	35.8	122				47.7506	51.4709	21
	27.2614	28.3334	22						25.0742	17.5978	22					33.4382	23.8382	22				16.1311	19.274	48				21.3973	25.2373	35				47.1654	18.7363	36					34.5608	35.524	123				48.5839	50.9154	22
	27.3256	28.0817	23						24.0056	19.4325	23					33.054	23.3392	23				15.021	19.0005	49				22.5007	24.7965	36				46.9976	17.0424	37					34.9096	35.4077	124				48.1673	51.8876	23
	26.2281	28.2009	24						22.0107	20.7191	24					32.9619	22.9988	24				14.9791	19.0108	50				22.5895	25.8488	37				46.962	16.026	38					36.8864	35.8728	125				47.8895	52.582	24
	25.923	29.6288	25						24.0316	22.4409	25					33.0127	23.0388	25				15.0237	21.0002	51				22.046	26.3923	38				46.9983	17.0374	39					35.8399	36.2216	126				47.6117	52.9987	25
	24.8714	29.8562	26						23.1734	22.5042	26					33.2906	23.5567	26				15.0138	21.0149	52				21.6342	25.9512	39				48.9983	17.466	40					35.9973	35.0254	127				48.4451	51.8876	26
	25.6276	30.1834	27						22.5315	21.4246	27					32.997	24.0018	27				15.9712	22.0134	53				23.1222	26.5193	40				50.1412	18.466	41					36.0233	35.2095	128				48.0284	52.3043	27
	25.6168	30.9633	28						22.466	21.1467	28					33.48	23.0171	28				14.9819	21.0115	54				22.9902	26.0053	41				49.284	20.6088	42					35.0773	35.9759	129				48.4451	51.7487	28
	24.627	31.7987	29						23.5573	22.0813	29					33.0551	23.8531	29				15.9776	21.9932	55				23.9991	26.6588	42				49.7126	21.7517	43					36.0075	35.9759	130				48.0284	52.3043	29
	25.3851	31.7854	30						21.3862	22.4804	30					33.291	22.6114	30				14.0132	21.0198	56				24.1575	26.1364	43				50.7126	21.466	44					36.0075	35.9759	131				47.8895	52.8598	30
	25.1857	31.831	31						21.0868	23.8925	31					33.9858	21.9833	31				14.0132	21.0198	57				24.8097	25.9191	44				50.8555	20.3231	45					#%stop speckle%						48.2784	52.2872	31
	25.4012	31.754	32						20.997	25.2474	32					33.0167	21.9727	32				13.9582	20.9761	58				25.3619	26.5451	45				50.1674	20.5507	46											48.0006	52.9816	32
	25.7602	32.0966	33						20.8393	24.825	33					33.6672	22.0357	33				13.9898	20.0039	59				26.7907	27.0769	46				50.9893	20.0454	47											48.0006	52.2872	33
	25.3024	31.1321	34						22.8291	23.1108	34					33.9665	21.9852	34				14.0088	20.008	60				26.7887	27.1908	47				50.9893	20.0454	48											48.0854	52.3777	34
	24.9838	31.2958	35						23.1547	23.8791	35					30.977	19.0152	35				14.9803	19.0287	61				26.0043	27.0211	48				50.9893	20.0454	49											48.7564	50.5637	35
	25.3087	31.2489	36						24.1149	23.5346	36					32.7343	21.935	36				15.0476	18.0188	62				27.0028	27.006	49				50.9979	20.0216	50											48.7867	50.8349	36
	25.062	31.3917	37						26.2938	24.948	37					32.427	20.4132	37				15.9583	17.023	63				25.99	27.0039	50				48.9979	21.7359	51											48.6478	50.4182	37
	24.6959	30.9273	38						26.2448	24.7592	38					30.9689	18.7344	38				14.9602	18.02	64				26.0218	27.0133	51				46.4265	20.3074	52											48.37	50.8349	38
	24.6932	31.0581	39						26.7692	26.0555	39					31.0007	19.1328	39				13.9711	19.9873	65				26.9915	27.9391	52				50.9979	20.0216	53											48.7333	51.3856	39
	24.6957	30.7547	40						26.9843	25.8844	40					32.4447	23.4735	40				13.9918	19.9621	66				26.0177	26.9713	53				50.9979	20.0216	54											48.7333	51.1078	40
	24.0424	30.6749	41						25.4972	25.7338	41					31.6441	22.9796	41				13.0575	19.0263	67				27.1023	27.5462	54				50.0117	20.0081	55											48.5944	52.0801	41
	24.2097	31.2352	42						25.1122	26.2137	42					32.4265	22.3048	42				13.3878	19.8988	68				26.0187	27.0407	55				50.0117	20.0081	56											48.412	50.8507	42
	24.2324	30.5717	43						21.9749	27.2611	43					32.6461	21.5018	43				14.0175	19.025	69				26.0557	26.975	56				#%stop speckle%													48.1342	50.5729	43
	24.9695	30.6048	44						24.0258	27.0924	44					30.8053	25.8518	44				15.0279	18.9026	70				27.9919	27.0128	57																	48.412	51.4062	44
	24.6163	30.2808	45						23.0778	27.1073	45					31.9015	23.7303	45				15.5032	18.619	71				28.0161	27.9684	58																	48.8287	50.5729	45
	24.671	30.5084	46						22.3861	26.7924	46					33.0411	22.0179	46				14.8116	21.158	72				28.9919	27.9669	59																	48.8287	49.6007	46
	24.1513	30.7502	47						22.4349	26.8689	47					32.4414	21.3115	47				17.8213	18.1594	73				29.9657	27.9936	60																	48.8287	50.8507	47
	24.0134	30.7673	48						22.8399	26.5278	48					33.8945	21.8468	48				14.9606	20.2079	74				30.0009	28.0015	61																	48.5402	50.6743	48
	23.9644	30.0229	49						22.6805	26.6977	49					33.6887	23.1587	49				14.9606	20.2079	75				30.9911	27.9903	62																	48.5397	49.5842	49
	23.0205	29.9736	50						22.3668	25.379	50					33.7674	21.9718	50				14.0269	20.0016	76				30.0011	27.0151	63																	49.0941	50.1585	50
	22.705	30.2462	51						22.0937	24.8405	51					32.9344	22.7054	51				15.0075	19.9924	77				30.9895	27.9637	64																	48.8163	50.8529	51
	22.9685	30.943	52						21.7139	25.8831	52					32.867	23.2693	52				15.0047	20.9774	78				30.0038	27.9694	65																	48.9552	50.0196	52
	22.0322	31.988	53						22.4699	25.9246	53					33.0863	22.8781	53				15.0098	20.998	79				31.0054	27.0447	66																	47.7052	51.4085	53
	22.2637	32.4703	54						21.4146	25.2903	54					32.7565	21.3968	54				14.9997	20.9666	80				31.9502	28.0472	67																	48.1219	53.214	54
	22.0137	32.0233	55						20.1562	26.231	55					33.8907	21.2542	55				14.9761	19.0203	81				32.0092	28.0309	68																	47.8441	52.9362	55
	21.0352	31.9952	56						18.9337	27.193	56					32.4108	23.81	56				14.9882	18.0579	82				31.9687	28.0242	69																	47.983	52.9362	56
	21.0941	32.4513	57						18.9594	26.4631	57					32.8177	23.9384	57				14.0224	19.0236	83				31.9978	26.9892	70																	47.4275	51.2696	57
	22.0197	32.9515	58						19.8496	27.2441	58					33.3489	23.8307	58				14.0339	18.0103	84				31.0373	27.9806	71																	46.733	53.214	58
	22.9446	32.0448	59						20.1566	27.3843	59					31.4324	25.8928	59				16.0381	17.0196	85				31.0201	27.9567	72																	47.0108	53.7696	59
	22.0397	32.9634	60						20.5843	27.7612	60					31.8643	24.3294	60				15.0154	18.9929	86				31.9808	26.0218	73																	47.4275	53.6307	60
	23.2118	31.8684	61						19.9755	26.8978	61					32.2596	23.4538	61				14.9898	18.9895	87				31.9937	24.0056	74																	47.0108	54.7418	61
	23.7672	31.5741	62						19.3409	26.5715	62					33.1445	20.5725	62				14.9807	18.9718	88				31.9729	26.0063	75																	47.0108	54.8807	62
	23.2336	31.5163	63						20.1612	26.1753	63					33.3003	21.1077	63				15.3742	17.4949	89				31.9539	27.0142	76																	47.0108	54.6029	63
	22.033	32.0147	64						21.9455	24.9256	64					33.2217	21.252	64				15.0378	18.0266	90				31.0151	26.9819	77																	46.5941	55.8529	64
	22.1803	32.7413	65						21.4307	24.7715	65					34.0405	21.2824	65				14.0435	19.0056	91				31.0161	26.9961	78																	46.4552	56.6862	65
	21.9132	32.3502	66						21.2024	24.9159	66					33.1725	21.6795	66				14.9923	19.0031	92				32.0136	26.9827	79																	46.4552	56.964	66
	21.604	32.9517	67						20.0068	26.4703	67					33.9529	22.047	67				14.0374	19.9801	93				32.0108	27.9844	80																	45.483	56.6862	67
	20.675	33.3823	68						19.0829	27.0333	68					33.1309	22.827	68				14.9923	19.0066	94				31.9906	25.9959	81																	44.9275	57.3807	68
	19.9806	33.3899	69						20.5974	26.2348	69					33.682	21.9365	69				14.0265	19.0032	95				31.9893	25.9814	82																	45.6219	56.6862	69
	20.9242	33.3464	70						20.1931	26.5555	70					34.2955	21.947	70				14.9733	20.0016	96				30.0099	27.0263	83																	46.4552	55.714	70
	19.3083	33.1654	71						20.6464	26.1372	71					33.2399	22.5856	71				15.9828	17.9876	97				30.0099	27.0263	84																	46.3163	56.4085	71
	19.0387	33.9681	72						21.1899	26.3894	72					33.2172	22.3792	72				15.9737	16.987	98				31.9942	25.9985	85																	46.1775	56.964	72
	17.7297	33.2471	73						21.942	25.6557	73					33.0792	21.5937	73				16.0242	16.0196	99				32.9306	26.0051	86																	44.6497	57.3807	73
	17.6633	33.6571	74						22.4125	23.9683	74					33.0301	23.0843	74				16.9889	15.9996	100				31.0095	26.9602	87																	43.8163	56.964	74
	17.4284	33.3838	75						20.949	22.9735	75					32.1253	24.4547	75				15.9811	16.9967	101				32.0128	25.0071	88																	44.233	58.0751	75
	17.0066	34.0003	76						19.5914	23.2324	76					31.2664	24.154	76				16.7194	15.64	102				32.0141	26.0176	89																	45.483	58.4918	76
	16.0146	33.998	77						19.8265	22.1884	77					30.1178	25.2166	77				17.9719	14.9641	103				32.0152	26.0128	90																	44.6497	59.0473	77
	16.0185	33.0121	78						19.8536	21.8632	78					29.6643	26.4792	78				19.0002	14.0083	104				32.9529	25.9875	91																	44.233	58.214	78
	15.9885	33.0436	79						19.8059	19.9455	79					29.3762	25.3829	79				18.0082	14.967	105				31.9785	26.0022	92																	43.9552	57.5196	79
	16.0021	33.0136	80						17.25	20.1305	80					28.821	26.6304	80				18.9742	13.9867	106				31.0455	25.0178	93																	43.1219	58.3529	80
	15.9958	33.9837	81						17.5129	20.04	81					28.3105	25.7769	81				17.9566	14.075	107				31.9503	24.9888	94																	43.8163	58.6307	81
	15.6493	33.7445	82						16.1915	18.6962	82					29.2168	23.2062	82				17.0402	14.9749	108				31.9962	25.9625	95																	42.7609	58.346	82
	15.0184	33.982	83						14.5257	18.9723	83					28.434	26.1176	83				17.8702	14.633	109				31.9997	25.9764	96																	45.3998	57.6515	83
	15.9775	34.0221	84						15.2576	18.3872	84					29.6654	21.9397	84				17.9648	15.019	110				32.0025	25.9823	97																	45.9554	59.3182	84
	15.0154	33.9691	85						16.213	18.8091	85					27.8037	25.1367	85				17.0025	15.9721	111				31.0522	26.0065	98																	46.372	59.0404	85
	13.9937	28.017	86						16.4167	18.62	86					28.3194	26.7328	86				16.9883	15.0051	112				31.0362	26.9561	99																	46.7887	58.4849	86
	15.3757	33.5809	87						15.3845	18.3365	87					29.4205	25.7148	87				17.0321	14.9949	113				31.985	27.0063	100																	46.7887	59.0404	87
	15.6711	33.8119	88						15.0514	18.2372	88					30.1046	26.4095	88				17.9684	15.0383	114				31.0158	27.008	101																	47.4831	58.346	88
	15.9858	34.0033	89						14.414	19.0545	89					30.1799	26.2272	89				17.9664	14.968	115				31.9669	25.9779	102																	47.2054	58.6237	89
	16.3708	32.7729	90						13.627	19.448	90					28.0503	26.9222	90				17.9757	15.9943	116				32.0099	24.0298	103																	46.372	58.7626	90
	15.9645	33.1747	91						13.3724	20.2805	91					29.2188	28.0133	91				18.9532	15.9757	117				30.9912	26.0263	104																	46.2331	59.1793	91
	15.9085	32.057	92						13.6946	19.3962	92					29.4242	27.8212	92				20.0201	14.9804	118				29.998	26.9702	105																	46.372	58.0682	92
	16.1054	33.0189	93						13.8857	18.5012	93					30.359	25.9882	93				19.0194	14.0384	119				30.9851	26.0096	106																	46.372	58.6237	93
	15.6434	32.1672	94						14.6183	18.5673	94					29.8615	26.3107	94				18.9583	14.9911	120				30.9869	25.9933	107																	46.6498	59.0404	94
	16.3978	32.0262	95						14.5287	18.005	95					30.5583	28.0129	95				19.0068	14.9871	121				31.0056	24	108																	46.9276	59.0404	95
	16.2567	32.1355	96						14.4128	18.0975	96					30.8847	27.6335	96				18.005	15.0052	122				31.0056	24	109																	46.7887	57.5126	96
	15.3488	32.7922	97						14.3238	18.7414	97					32.3189	25.9785	97				18.6181	14.2661	123				30.9991	24.9803	110																	46.5109	57.5126	97
	16.1829	32.0457	98						14.5028	18.7984	98					31.6219	26.6023	98				18.0114	15.9935	124				31.0204	26.0025	111																	46.2331	57.3737	98
	16.317	33.9657	99						14.4303	17.9338	99					31.5087	28.459	99				18.9938	15.9636	125				31.0178	25.986	112																	45.9348	58.0298	99
	17.1515	33.0069	100						14.94	18.3526	100					30.7875	28.9154	100				18.9731	14.9697	126				30.004	26.0195	113																	45.5181	59.1409	100
	17.1878	32.7507	101						14.0201	18.3252	101					30.9089	27.7711	101				19.0082	14.0218	127				31.0252	27.0102	114																	45.5487	58.4716	101
	17.4671	33.0434	102						14.2762	18.267	102					30.7579	28.8373	102				19.008	15.0183	128				31.9785	27.9602	115																	45.4098	58.1938	102
	16.3147	32.4274	103						14.1104	18.4905	103					29.9213	29.9794	103				19.0402	14.9883	129				31.0075	27.0214	116																	45.4098	58.8883	103
	17.7773	32.833	104						14.2938	18.745	104					30.1025	30.4469	104				18.9337	13.9948	130				30.0278	27.9762	117																	45.132	57.7772	104
	16.7194	32.4771	105						14.509	19.377	105					29.771	30.4213	105				18.9798	13.9837	131				31.0233	28.9844	118																	45.6876	58.1938	105
	18.8403	33.8215	106						13.5668	18.5845	106					29.2189	31.0476	106				18.7732	13.0044	132				32.9345	28.9658	119																	45.8265	59.3049	106
	13.0201	25.9994	107						14.7804	18.665	107					27.2468	32.3994	107				18.9756	13.255	133				32.9382	27.9789	120																	44.1598	57.4994	107
	12.9854	25.9637	108						14.0919	19.321	108					27.0798	32.9209	108				18.9451	13.0185	134				32.0292	28.0186	121																	44.8542	58.0549	108
	13.0479	25.9986	109						14.3199	19.504	109					26.8821	33.4527	109				19.0076	12.9733	135				32.9931	28.0214	122																	44.0171	57.8992	109
	13.0322	26.0099	110						14.1823	19.6533	110					27.0624	32.9954	110				18.6264	13.155	136				32.0635	28.9678	123																	43.7126	58.3188	110
	16.3881	32.8665	111						14.5017	19.7809	111					26.9123	33.9346	111				18.8809	13.7246	137				32.9686	28.9727	124																	43.5737	58.1799	111
	17.1281	33.2817	112						14.3915	20.0296	112					26.5255	34.3709	112				18.7551	14.5086	138				31.0405	28.0038	125																	41.9542	59.975	112
	16.3821	32.4557	113						14.5072	20.1073	113					28.0535	32.5934	113				18.0086	13.6298	139				30.9901	27.0231	126																	43.986	58.2679	113
	15.8602	33.2481	114						14.265	19.0581	114					28.5208	31.9477	114				18.0086	13.987	140				28.9639	26.9806	127																	43.1387	58.4252	114
	16.6051	32.2154	115						13.9548	18.8668	115					28.3119	32.0293	115				18.0086	13.987	141				29.0045	27.0052	128																	45.6394	59.1356	115
	15.9223	31.3536	116						14.2617	18.2748	116					29.1987	31.8599	116				20.7467	14.5822	142				29.0046	27.0188	129																	44.9623	57.5891	116
	16.3659	31.9677	117						14.1679	18.6593	117					27.2657	32.8432	117				20.9923	13.9842	143				30.9924	25.0146	130																	43.1838	60.1077	117
	16.3247	31.6167	118						14.5879	18.9607	118					26.7081	34.3018	118				21.0359	13.283	144				30.9809	26.0045	131																	43.2963	57.8786	118
	16.6595	31.7958	119						14.2609	18.7756	119					27.2738	34.0224	119				19.6504	13.3044	145				30.9989	26.9946	132																	44.0079	58.7276	119
	17.3172	31.9347	120						14.5729	18.7443	120					27.8791	33.5895	120				19.9738	13.0075	146				31.0441	27.013	133																	44.011	58.45	120
	17.9549	32.1863	121						14.8386	18.9799	121					26.7797	34.2879	121				20.0047	12.0421	147				32.007	26.0207	134																	44.1853	60.1094	121
	17.7462	32.0293	122						14.8138	19.1784	122					25.7211	34.3619	122				#%stop speckle%						31.0046	27.9827	135																	44.654	59.8173	122
	18.7171	32.2419	123						14.7881	18.7707	123					27.2425	33.3649	123										31.016	25.0172	136																	44.1278	57.3313	123
	18.8096	32.5232	124						14.7487	18.4767	124					27.0408	33.9943	124										29.9793	25.9712	137																	44.4076	58.4405	124
	18.5407	32.0137	125						13.8923	18.6233	125					26.1162	35.8844	125										31.0065	24.9945	138																	43.7131	57.4682	125
	19.369	33.2954	126						14.0462	18.592	126					25.1188	36.4039	126										31.0039	25.0112	139																	43.2964	58.1627	126
	18.7471	33.1207	127						13.825	19.2702	127					24.2679	37.1932	127										31.0039	25.0112	140																	42.4631	59.2738	127
	18.0802	33.6747	128						14.7465	18.9334	128					23.966	38.0061	128										31.0039	25.0112	141																	42.7409	59.1349	128
	17.3221	32.3448	129						14.0384	19.3819	129					21.0173	39.0386	129										31.9993	23.9864	142																	43.1576	57.746	129
	17.0129	32.0011	130						13.8878	20.0232	130					21.0095	39.0214	130										31.0058	24.9972	143																	41.9076	61.9127	130
	16.9751	32.012	131						14.5643	20.0739	131					20.9987	38.9774	131										31.0058	24.9972	144																	42.1814	64.0965	131
	#%stop speckle%								#%stop speckle%							21.003	39.0129	132										31.0058	24.9972	145																	44.1258	64.9298	132
																21.9932	38.9974	133										30.0034	24.9722	146																	#%stop speckle%
																22.9861	39.0292	134										30.9723	24.9784	147
																23.0038	38.0116	135										#%stop speckle%
																22.0372	38.0216	136
																23.9869	36.9781	137
																24.9682	34.0207	138
																25.9593	34.0072	139
																24.6105	35.1194	140
																24.9038	36.0429	141
																24.6309	37.2935	142
																24.4745	37.8592	143
																24.9645	36.8901	144
																25.1861	36.6437	145
																24.9738	36.4361	146
																24.469	36.4528	147
																#%stop speckle%
	FISbimmobile_1							FISbimmobile_2							FISbimmobile_3						FISbimmobile_4						FISbimmobile_5						FISbimmobile_6						FISbimmobile_7							FISbimmobile_8
	#speckles csv ver 1.2							#speckles csv ver 1.2							#speckles csv ver 1.2						#speckles csv ver 1.2
	#x(double)	y(double)	size(double)	frame(int)	type(int)			#x(double)	y(double)	size(double)	frame(int)	type(int)			#x(double)	y(double)	size(double)	frame(int)	type(int)		#x(double)	y(double)	size(double)	frame(int)	type(int)		#speckles csv ver 1.2						#speckles csv ver 1.2						#speckles csv ver 1.2							#speckles csv ver 1.2
	#%start speckle%							#%start speckle%							#%start speckle%						#%start speckle%						#x(double)	y(double)	size(double)	frame(int)	type(int)		#x(double)	y(double)	size(double)	frame(int)	type(int)		#x(double)	y(double)	size(double)	frame(int)	type(int)			#x(double)	y(double)	size(double)	frame(int)
	37.4823	31.8817	1					20.7848	13.0853	1					35.9793	47.2769	1				40.1345	46.4072	1				#%start speckle%						#%start speckle%						#%start speckle%							#%start speckle%
	37.0419	31.9565	2					20.6867	13.0096	2					35.9521	46.9839	2				40.04	46.0366	2				46.8432	32.3634	1				13.7618	27.7385	1				64.9493	27.0188	1					28.8665	77.0976	1
	37.0421	31.9793	3					21.0896	13.0095	3					35.9789	46.9644	3				40.3641	46.3438	3				46.992	32.4597	2				13.6342	28.0162	2				65.0275	27.0241	2					29.0228	77.0052	2
	37.0729	32.0155	4					20.9864	13.0071	4					35.949	46.9541	4				40.124	46.4918	4				46.9685	32.6515	3				13.9643	27.3669	3				64.5412	26.9811	3					29.0241	77.589	3
	37.935	32.0297	5					20.9797	12.9742	5					36.0023	46.9711	5				40.0122	46.0129	5				46.9545	32.9634	4				13.9945	27.4499	4				64.9863	27.0508	4					29.0407	77.5909	4
	37.0584	32.0288	6					20.9886	13.0444	6					35.973	46.9743	6				40.0159	46.0348	6				46.9516	32.047	5				13.983	28.0033	5				64.973	27.0474	5					29.21	77.3744	5
	36.9915	32.0004	7					20.9806	13.0287	7					36.0163	46.067	7				40.1106	46.6136	7				46.9651	32.9861	6				14.0399	28.0357	6				64.0463	27.9793	6					28.4111	77.5997	6
	37.0466	32.0172	8					20.9735	13.0166	8					35.9617	46.954	8				40.0082	46.0167	8				46.0481	32.0243	7				14.002	27.9915	7				64.9779	27.9748	7					28.6268	77.988	7
	37.9431	32.9652	9					20.9596	13.0193	9					35.9808	46.0404	9				39.9838	46.0141	9				46.9821	32.9465	8				13.9837	28.9574	8				64.9809	27.9675	8					28.8033	78.16	8
	37.051	32.7298	10					20.961	13.0006	10					35.0557	46.945	10				40.0107	46.0147	10				46.0556	33.0206	9				13.9532	28.03	9				65.002	27.3115	9					28.9894	78.1906	9
	37.0078	32.9738	11					20.9905	13.0144	11					35.0228	46.9533	11				40.0038	46.0064	11				47.0013	32.9791	10				13.0526	28.0238	10				64.973	27.0732	10					29.0209	77.9924	10
	36.9981	31.9946	12					20.2612	12.9982	12					35.9584	46.9587	12				39.7784	46.4522	12				46.8682	32.4599	11				13.0238	28.0356	11				64.9772	28.0273	11					29.0155	78.0169	11
	37.0275	32.0267	13					20.9463	12.9945	13					35.969	46.9903	13				40.0427	46.004	13				46.0393	32.97	12				13.9817	28.0394	12				64.9731	27.9862	12					29.0445	77.991	12
	37.0096	32.0134	14					20.1046	13.0013	14					35.0467	46.9584	14				40.0041	46.9474	14				46.5676	32.5092	13				13.9662	28.0536	13				64.9706	27.9956	13					28.991	78.0045	13
	37.0138	32.0282	15					20.9538	13.0401	15					35.9806	46.9444	15				39.9988	46.0429	15				46.0437	32.9727	14				14.0096	28.0472	14				64.9693	28.0046	14					29.0362	78.0149	14
	37.0345	32.9622	16					20.8614	12.9665	16					35.9907	46.9597	16				39.9815	46.0181	16				46.971	32.9651	15				13.9897	28.0419	15				64.555	27.474	15					29.9353	77.9854	15
	37.0066	31.987	17					20.6471	13.0329	17					35.9608	46.9434	17				39.9785	46.0078	17				46.0361	32.0415	16				13.9857	28.0119	16				65.1498	27.643	16					29.0243	77.9937	16
	37.0132	32.0002	18					20.9769	13.0326	18					35.9496	46.9714	18				39.9836	45.9981	18				46.5555	32.599	17				14.0036	28.0076	17				64.5267	27.3294	17					29.0291	77.0364	17
	37.0111	32.0057	19					20.9948	13.0071	19					35.9605	46.9612	19				39.9496	45.9879	19				46.4389	32.7166	18				14.0138	28.0212	18				64.6451	27.6757	18					29.0337	78.0023	18
	37.0108	32.9569	20					20.9651	13.0593	20					35.9758	46.9341	20				39.998	45.9888	20				46.36	33.1178	19				14.0038	28.0197	19				64.8185	27.4749	19					29.0062	77.9726	19
	37.06	32.0459	21					20.9659	13.0345	21					35.9802	46.9656	21				39.0553	45.9941	21				46.337	32.9111	20				13.9775	28.0283	20				64.4899	27.5061	20					28.9996	77.9811	20
	37.0333	32.0061	22					20.9405	13.0402	22					35.9748	46.9807	22				39.9488	45.9932	22				46.4662	32.2554	21				13.9766	27.9974	21				64.9798	27.6867	21					29.0495	77.9738	21
	37.9781	33.9787	23					20.9503	13.0123	23					35.046	47.0109	23				39.0635	45.9925	23				46.4147	32.4129	22				13.9671	28.0233	22				64.806	27.4989	22					29.0296	77.9827	22
	37.9485	32.969	24					20.7551	13.4559	24					35.9884	46.9866	24				39.5087	46.4317	24				46.8253	32.5508	23				13.9545	28.0032	23				64.9948	28.0252	23					29.0097	78	23
	36.9936	32.9605	25					20.6501	13.3369	25					35.9406	47.0013	25				39.8766	46.4657	25				46.3719	32.3785	24				13.9672	28.0104	24				64.9742	28.0197	24					29.0143	77.9912	24
	37.0162	32.0386	26					20.7274	12.9916	26					35.0497	46.976	26				39.0185	46.0524	26				46.3241	32.3508	25				13.9689	28.0141	25				64.975	28.046	25					29.0229	78.0086	25
	37.0047	32.9718	27					20.9485	12.9981	27					35.0449	46.9957	27				39.0382	46.9842	27				46.4602	32.6551	26				13.9864	27.9819	26				64.9805	28.9737	26					29.0179	78.0028	26
	37.014	32.9654	28					20.0477	13.0566	28					35.0383	46.9906	28				38.9674	47.6948	28				46.3804	32.6873	27				13.9783	28.0295	27				65.0117	28.0379	27					29.0107	78.3813	27
	37.0488	32.9708	29					20.0007	13.0325	29					35.0291	46.9818	29				39.0149	47.0192	29				46.3575	32.7906	28				13.9588	28.0593	28				64.9824	28.0449	28					29.0127	78.983	28
	37.024	32.9642	30					20.008	13.0588	30					35.0512	47.0091	30				39.9757	45.9912	30				46.0212	33.0128	29				14.004	28.0256	29				63.8584	28.1544	29					29.0287	78.0067	29
	37.0098	32.0247	31					20.0334	13.0489	31					35.0013	46.9734	31				39.0272	47.008	31				45.9001	33.2667	30				14.0066	28.976	30				64.3002	27.6708	30					29.0294	78.945	30
	37.0415	32.9892	32					20.0248	13.0343	32					35.0096	47.0037	32				39.0172	46.9967	32				46.0439	33.0712	31				13.9672	28.9811	31				64.9808	28.8121	31					29.0145	78.0268	31
	37.0403	33.001	33					20.9598	12.9881	33					35.0278	46.9937	33				39.0543	46.9702	33				46.0192	32.9592	32				13.9989	28.0373	32				64.9491	28.9963	32					29.0103	78.9624	32
	37.0151	32.9956	34					20.0009	13.0438	34					34.9965	47.0063	34				39.0206	47.0194	34				46.0141	32.9813	33				13.9577	28.0533	33				64.964	28.9527	33					29.3928	78.9677	33
	37.0716	32.9721	35					20.0257	13.0045	35					35.042	47.0315	35				38.9998	47.9847	35				46.0056	32.97	34				14.0092	28.0197	34				64.0193	28.0576	34					29.0106	79.013	34
	37.0255	32.9504	36					20.0272	13.0057	36					35.0237	46.9777	36				39.0647	47.0363	36				45.9698	32.9735	35				13.9707	28.0368	35				64.9874	28.8236	35					29.0114	78.968	35
	37.0458	32.986	37					20.9321	13.034	37					35.0403	46.9681	37				39.0632	47.0092	37				46.0239	33.0279	36				14.1742	27.7433	36				64.9488	28.0578	36					29.0474	78.9876	36
	37.8743	32.4935	38					20.0495	12.9865	38					35.037	46.9619	38				39.8459	45.0263	38				45.9879	33.0492	37				13.953	28.046	37				64.9736	28.4798	37					29.9832	78.9895	37
	37.9437	32.9779	39					20.0375	13.0524	39					35.0066	46.9778	39				40.0105	45.8834	39				46.0106	33.0089	38				13.9551	27.994	38				64.9629	28.4736	38					28.9874	78.0388	38
	37.6231	32.5015	40					20.9411	13.0087	40					35.0363	46.9722	40				39.997	45.9822	40				46.0113	33.0187	39				13.9814	28.0304	39				64.8331	28.4982	39					29.0356	78.0284	39
	37.0371	32.0643	41					19.998	13.0106	41					35.0425	47.0024	41				39.981	45.9599	41				45.9993	32.9932	40				13.0353	28.9648	40				65.5416	28.6168	40					29.0084	79.0011	40
	37.9579	33.0016	42					20.0378	13.0471	42					35.0163	46.9536	42				39.9501	46.9754	42				45.9917	33.0302	41				13.9157	28.13	41				64.9931	28.0508	41					29.0522	78.9763	41
	37.0447	32.9642	43					20.9418	13.0184	43					34.9942	46.9759	43				39.0282	46.9798	43				46.0048	33.0248	42				13.0592	28.0491	42				65.2753	28.8321	42					29.0606	78.9695	42
	37.9314	33.003	44					20.0474	13.0104	44					35.0025	46.9588	44				39.059	47.0308	44				46.007	33.026	43				13.0595	28.9635	43				65.6325	28.3086	43					29.2073	78.4116	43
	37.9725	33.0219	45					20.039	13.0184	45					35.025	46.9397	45				39.0193	47.0336	45				45.972	33.038	44				13.0373	28.9507	44				64.8157	28.5	44					29.1849	78.4242	44
	37.9427	33.0236	46					19.9903	12.9945	46					34.8879	46.8646	46				39.0326	46.9927	46				46.0043	32.9625	45				13.9526	28.0042	45				65.6703	28.3372	45					30	78.9707	45
	37.955	33.019	47					19.9976	13.0287	47					35.0058	46.9584	47				39.0148	46.9811	47				45.9949	33.0148	46				13.9795	28.0394	46				65.6829	28.0321	46					29.959	78.0266	46
	37.9357	33.0135	48					20.0273	12.9919	48					35.0191	46.9157	48				39.3341	46.7392	48				45.9706	33.0093	47				13.958	28.0525	47				65.4232	28.3008	47					30.0051	78.9488	47
	37.9635	33.0318	49					20.0579	12.9968	49					35.0407	46.9374	49				39.936	46.9844	49				45.996	33.0355	48				13.0394	28.0512	48				66.194	28.305	48					30.0059	78.0259	48
	37.9801	33.0055	50					19.9592	12.9774	50					35.0045	46.9658	50				38.9976	46.0321	50				46.0355	33.0032	49				13.9722	28.0236	49				65.3406	28.1174	49					29.9606	78.9633	49
	38.0075	33.0212	51					19.972	12.9607	51					34.996	46.0532	51				37.9889	45.9722	51				46.0111	33.0203	50				13.3707	28.5421	50				65.8443	27.8394	50					30.005	78.0396	50
	37.979	33.0227	52					20.0407	13.0148	52					34.973	46.9151	52				39.0388	46.9724	52				45.6691	32.9044	51				13.0227	28.0711	51				65.7316	27.9968	51					29.4047	78.561	51
	37.9863	33.0351	53					19.9894	13.0284	53					34.9608	46.0214	53				39.0331	46.964	53				46.0034	33.0013	52				13.03	27.9927	52				65.5392	28.0145	52					29.989	78.5881	52
	37.0477	33.0118	54					20.0087	12.9641	54					34.8491	46.6149	54				39.0351	46.9882	54				46.1398	32.2958	53				13.0324	28.0086	53				65.0154	28.1752	53					29.9975	78.0015	53
	38.0003	33.0436	55					20.0268	12.9836	55					34.9804	46.9352	55				38.9978	47.0058	55				45.9837	32.9912	54				13.0479	27.9891	54				65.4508	27.6423	54					30.0094	78.002	54
	37.9732	33.0164	56					20.0106	12.9894	56					35.0159	46.9696	56				39.2036	47.0167	56				46.1017	32.0522	55				13.0064	27.9873	55				65.8812	28.6514	55					29.9925	78.0141	55
	38.0028	33.0304	57					20.0298	13.0056	57					34.9823	46.9581	57				39.0493	46.9893	57				46.0094	33.0232	56				13.0357	27.9865	56				65.0666	28.1938	56					29.037	78.0191	56
	38.0936	33.6734	58					20.0114	12.9834	58					34.9681	46.9474	58				39.0396	47.0001	58				45.8853	33.107	57				13.9464	28.0105	57				65.5129	28.1222	57					29.9978	78.0351	57
	37.9844	33.029	59					20.945	13.0048	59					34.0094	46.0361	59				39.0833	46.98	59				46.0105	33.0013	58				13.9831	28.0514	58				65.5464	28.3417	58					29.9884	78.9599	58
	37.9863	33.0147	60					20.0392	12.9897	60					34.9655	46.9338	60				39.0674	46.987	60				46.1062	32.7489	59				13.0092	29.0061	59				64.9916	28.1241	59					29.0273	78.0039	59
	37.992	33.051	61					20.0159	13.0096	61					34.9808	46.9561	61				39.0324	47.0219	61				45.9951	32.9962	60				13.0134	28.9743	60				65.196	27.6734	60					29.0248	77.982	60
	37.9893	33.9547	62					20.0027	13.0298	62					34.7069	46.7492	62				39.0204	47.0063	62				45.9534	32.9831	61				13.3024	28.5636	61				64.881	27.8291	61					29.3737	78.3867	61
	38.0189	33.0503	63					20.0293	12.9908	63					34.351	46.5168	63				39.004	47.4777	63				45.9568	32.9507	62				13.0046	28.989	62				65.3405	28.1645	62					29.9795	78.0178	62
	38.028	33.9466	64					20.0249	13.0035	64					33.9958	46.0206	64				39.0354	47.0131	64				45.9401	32.948	63				13.0051	28.9878	63				65.004	28.012	63					29.0104	78.064	63
	38.0024	32.9976	65					20.0013	13.0178	65					34.6256	46.9719	65				38.998	47.997	65				45.991	32.9999	64				13.0076	29.9466	64				64.9912	27.9636	64					29.9713	78.0265	64
	38.0126	33.998	66					20.0073	12.9912	66					34.0559	46.958	66				39.0154	46.9733	66				46.009	32.9646	65				13.0104	29.0149	65				65.1682	28.0187	65					29.0325	78.0202	65
	38.0147	33.9776	67					20.0361	13.0076	67					34.9681	46.973	67				39.0149	47.0275	67				45.9677	32.0476	66				13.9722	28.98	66				64.8241	28.4593	66					29.0065	78.0346	66
	38.2305	33.1832	68					20.047	12.9941	68					34.9821	46.0604	68				39.0121	46.9808	68				46.0856	32.6598	67				13.002	28.9624	67				64.9682	28.1514	67					29.9953	77.9794	67
	38.0148	33.9767	69					20.011	12.963	69					34.9733	46.9386	69				38.99	46.9389	69				45.9735	32.9866	68				13.0247	28.9584	68				64.9993	27.844	68					29.9953	77.9794	68
	38.0269	33.0055	70					20.0014	12.9924	70					35.0186	46.9945	70				39.0119	47.0281	70				46.0133	32.9783	69				13.4396	29.0271	69				65.012	29.0116	69					29.0332	77.9967	69
	38.0376	33.0184	71					19.9908	12.9982	71					34.0406	46.9686	71				39.0173	47.0153	71				45.6359	32.4243	70				12.961	29.0234	70				64.9726	28.031	70					28.0309	78.0321	70
	38.927	33.0241	72					19.989	12.0318	72					34.9967	47.0103	72				38.9963	47.0533	72				45.9779	33.0018	71				13.9667	28.9746	71				65.1754	28.2892	71					28.0309	78.0321	71
	38.035	33.0145	73					20.0045	12.9985	73					35.0098	46.9634	73				38.9803	47.9789	73				45.9933	32.9818	72				12.0279	29.0147	72				65.0049	28.0383	72					28.0309	78.0321	72
	38.04	33.0095	74					19.9959	13.0201	74					34.9952	47.0199	74				39.0183	46.9977	74				44.9955	32.9596	73				13.3172	28.3441	73				65.039	28.9773	73					28.0309	78.0321	73
	38.9353	33.0423	75					19.988	12.9812	75					34.0387	46.9853	75				38.9986	47.9657	75				45.9755	32.9818	74				12.9923	28.055	74				65.019	28.0514	74					28.9918	78.9851	74
	38.9691	33.9652	76					19.9883	13.9271	76					34.986	46.9744	76				39.0415	47.0336	76				45.9705	32.9952	75				13.9652	28.9722	75				65.0032	28.9795	75					28.9918	78.9851	75
	38.9383	33.0359	77					20.0052	13.0333	77					34.9852	47.0074	77				39.0412	46.9804	77				45.9791	33.0066	76				13.9725	28.0127	76				65.0176	28.9822	76					28.9918	78.9851	76
	38.989	33.0136	78					19.9932	13.0302	78					34.9818	46.9685	78				39.0031	47.0302	78				45.9613	32.9998	77				13.0113	28.0401	77				65.0033	29.0023	77					28.9918	78.9851	77
	38.9538	33.006	79					20.0098	12.9934	79					34.9757	46.9816	79				39.0107	47.0198	79				45.0192	32.9781	78				13.0214	28.9973	78				65.0116	28.9913	78					28.9918	78.9851	78
	38.0334	32.9814	80					19.9873	13.9628	80					34.0532	47.0117	80				39.0263	47.0286	80				45.9585	33.0093	79				13.9528	27.9876	79				64.9729	29.013	79					29.0228	78.0152	79
	38.9663	32.97	81					19.9743	13.0268	81					34.9728	47.0096	81				38.982	46.999	81				35.9927	35.9974	80				13.0102	28.0203	80				64.9763	28.9726	80					29.9874	78.0459	80
	38.02	33.9563	82					19.9461	13.0303	82					34.9673	46.9733	82				38.9453	46.9899	82				36.9723	36.9919	81				13.021	28.9795	81				64.981	28.9852	81					29.0524	79.0146	81
	38.0195	33.9777	83					19.9556	13.0075	83					34.9627	46.9887	83				38.015	47.9691	83				45.753	32.4638	82				13.9836	28.0185	82				65.2151	28.8093	82					29.9921	79.0103	82
	38.9445	33.0356	84					20.0018	13.0284	84					34.9667	47.0195	84				38.9723	47.9736	84				45.9442	32.3155	83				13.0295	28.9665	83				65.1938	28.625	83					29.9862	78.9792	83
	38.9796	33.9946	85					19.0481	13.0542	85					34.938	47.0114	85				38.9753	47.9711	85				46.4098	32.2395	84				13.0111	28.0208	84				65.0049	28.9512	84					29.9944	78.9749	84
	38.0487	33.9763	86					19.9757	13.0204	86					34.9381	47.0177	86				38.9921	47.0238	86				46.2365	32.1761	85				13.5854	28.2921	85				64.9905	29.0038	85					29.0507	78.9808	85
	39.0714	33.7857	87					19.9803	13.0144	87					34.9478	47.0092	87				39.0142	47.0008	87				46.017	31.4819	86				13.0056	28.0444	86				65.0232	28.9986	86					30.0035	78.9856	86
	38.999	33.2413	88					19.9688	12.9892	88					34.0229	46.9735	88				38.9725	47.0043	88				45.9176	31.3783	87				13.0049	28.0669	87				65.028	29.0396	87					29.9676	78.0505	87
	38.9686	33.941	89					20.0129	13.0333	89					34.0161	47.0273	89				39.0048	47.0057	89				46.0291	32.0095	88				12.9806	28.9799	88				65.0221	28.9716	88					29.0656	79.007	88
	39.0293	33.0428	90					19.9905	13.039	90					34.0065	47.015	90				38.9886	47.0009	90				46.0395	32.0143	89				13.0051	28.9674	89				65.0268	28.0862	89					29.0209	79.0004	89
	38.9918	33.9825	91					19.9943	13.0349	91					34.9458	47.0116	91				39.0058	47.0111	91				45.9623	32.0226	90				13.0209	28.0192	90				65.0248	28.9947	90					29.9659	78.9906	90
	39.0018	33.977	92					19.9946	12.9987	92					34.9706	47.0006	92				38.9821	46.9739	92				46.0174	32.0266	91				13.9678	27.9942	91				64.9977	29.0252	91					30.0015	78.998	91
	39.0364	34.0013	93					19.9973	12.9711	93					34.9654	47.0123	93				38.949	47.0224	93				45.9822	32.9942	92				13.9953	27.0299	92				65.0018	28.9801	92					29.9564	79.0139	92
	39.0111	34.0141	94					19.0279	12.0727	94					34.0404	47.0016	94				38.9402	46.5693	94				45.9541	33.0061	93				13.0114	27.9948	93				65.0229	28.9957	93					29.0416	78.998	93
	39.9052	33.979	95					19.9919	12.9702	95					34.0404	47.0096	95				38.9717	46.9951	95				45.9766	33.0184	94				13.9631	28.0151	94				65.0027	29.0107	94					29.9809	78.9814	94
	39.6765	33.0559	96					19.9691	13.0097	96					34.0274	46.9824	96				39.0236	46.9714	96				46.2844	32.6671	95				13.9958	27.9818	95				65.0124	28.9969	95					29.9805	78.9783	95
	39.5915	33.7675	97					19.9779	13.0234	97					34.986	47.0177	97				39.0287	46.0242	97				45.9785	32.4619	96				13.9971	27.988	96				65.0166	28.9918	96					30.0228	78.0569	96
	39.323	33.5814	98					20.0033	12.9955	98					34.9899	47.0113	98				39.0144	46.9513	98				45.5954	33.2571	97				13.9731	27.9899	97				65.0079	28.9794	97					29.9752	78.9923	97
	39.6176	33.9541	99					19.9895	13.0129	99					34.9734	46.9892	99				39.0241	46.0234	99				#%stop speckle%						13.0316	28.0091	98				65.0096	29.0142	98					29.9884	79.0021	98
	39.9147	34.1906	100					19.9844	12.9825	100					34.963	47.0228	100				38.9873	47.0097	100										12.9825	28.0018	99				65.015	28.9786	99					29.9721	79.0039	99
	38.5571	34.0095	101					19.9926	12.9999	101					34.9544	46.9874	101				39.0147	46.9717	101										13.0026	27.983	100				64.9893	28.9675	100					29.9903	78.9991	100
	39.0067	33.9693	102					19.9898	13.0152	102					34.9814	47.0061	102				38.981	47.0389	102										13.0049	28.0009	101				65.1892	28.6709	101					30.0378	79.015	101
	39.0066	33.9756	103					19.9528	12.982	103					33.9962	47.0047	103				38.9857	46.9888	103										13.0088	27.9853	102				65.0059	28.6533	102					29.9887	79.0045	102
	38.9071	33.716	104					19.9869	13.0121	104					34.0518	47.026	104				39.0093	46.0276	104										13.0049	27.992	103				65.0259	28.0502	103					29.9863	79.016	103
	39.5258	34.0322	105					19.9994	13.0287	105					34.0178	47.0144	105				39.939	46.049	105										13.9868	27.9802	104				65.9844	28.0652	104					29.9954	78.9633	104
	39.0086	33.9932	106					19.9968	13.0299	106					34.9696	47.0328	106				38.9824	46.9874	106										13.0493	27.0242	105				64.9612	28.0362	105					29.9954	78.9706	105
	38.9657	33.0189	107					19.9593	13.0332	107					34.9934	47.012	107				38.9402	47.9894	107										13.0008	27.9826	106				64.969	27.986	106					29.9876	78.9682	106
	39.0231	33.0057	108					20.0145	13.0287	108					34.9464	46.9858	108				38.9813	47.0121	108										13.9944	27.9953	107				65.0046	27.9958	107					29.987	78.0377	107
	38.9885	33.011	109					19.9576	13.0148	109					34.9772	47.0217	109				39.0306	47.0061	109										13.0141	27.968	108				64.9509	28.0083	108					29.9659	78.0241	108
	39.0002	32.9766	110					20.0152	12.9953	110					34.9633	47.0418	110				38.0579	48.0154	110										14.0226	27.0244	109				64.9723	28.0155	109					29.9659	78.0241	109
	38.9809	34.0142	111					20.025	12.9846	111					35.0241	46.9895	111				38.9845	46.9875	111										13.9855	28.0176	110				65.1575	28.2721	110					30.016	78.9841	110
	39.9844	33.9629	112					19.0519	12.9961	112					34.9642	46.9708	112				38.9787	47.0075	112										14.0046	28.9801	111				64.9727	27.9873	111					29.9743	78.9786	111
	39.0082	33.0079	113					19.9594	13.9862	113					35.0708	46.0351	113				39.055	47.0307	113										13.0092	28.9757	112				63.9925	28.0058	112					29.9975	79.0202	112
	38.9694	32.0261	114					20.023	12.9981	114					34.9705	47.0042	114				39.0006	46.9935	114										13.9934	27.9902	113				64.0069	27.9899	113					29.9975	79.0202	113
	39.0147	32.9936	115					19.9707	13.0214	115					34.9908	46.972	115				39.0038	46.993	115										13.9715	28.9852	114				65.0397	29.0106	114					29.0481	78.9757	114
	39.5086	34.7094	116					20.0043	13.024	116					34.9678	46.9808	116				39.0305	46.0139	116										13.0041	28.0004	115				64.9867	28.986	115					29.0567	78.9543	115
	39.073	32.9737	117					19.9749	13.0021	117					34.9898	46.974	117				39.0186	46.9667	117										13.9602	27.9843	116				64.1585	27.9621	116					30.0296	78.9846	116
	39.018	32.961	118					19.9944	13.014	118					34.9953	46.0246	118				38.9948	46.9794	118										13.9738	28.0047	117				64.8686	28.4781	117					29.0415	79.0086	117
	39.8021	32.8283	119					19.9965	13.0301	119					34.9882	46.9783	119				38.9841	47.009	119										13.0019	27.9803	118				65.0043	28.0128	118					30.0135	79.9353	118
	39.0242	32.97	120					20.0188	13.0115	120					34.9928	46.9693	120				39.9452	45.9871	120										13.0236	27.9814	119				65.0259	28.0328	119					29.9777	78.9797	119
	39.0331	32.9532	121					19.9769	13.0285	121					35.0345	46.9866	121				39.0454	46.9675	121										13.9822	27.0117	120				65.5603	28.4644	120					29.04	78.9792	120
	39.0511	32.9891	122					20.0021	13.9457	122					35.004	46.9868	122				39.0019	46.966	122										13.0415	28.0145	121				65.9326	27.9958	121					29.9895	78.9704	121
	39.7662	33.8267	123					20.0364	13.0138	123					34.9504	46.9824	123				39.0449	47.0063	123										13.9839	27.9961	122				66.0062	28.01	122					29.0425	78.9467	122
	39.3933	33.2003	124					20.0152	13.9751	124					34.9433	46.9979	124				39.9328	46.9674	124										14.0057	28.0068	123				66.1267	28.337	123					29.0379	78.9676	123
	39.6621	32.3511	125					19.9982	13.0254	125					34.9481	47.0308	125				39.0374	46.9697	125										13.0232	28.9637	124				65.9667	28.1457	124					29.031	78.9741	124
	39.3808	32.1027	126					19.9896	13.0148	126					34.9872	47.0304	126				39.0353	47.0015	126										13.0044	27.0026	125				65.058	28.0293	125					29.9679	78.0271	125
	39.0104	31.9907	127					20	13.952	127					34.9941	47.0227	127				39.0174	47.0242	127										14.0026	28.0045	126				65.0271	28.5161	126					30.0001	79.0166	126
	39.971	32.0132	128					20.0242	13.0372	128					34.939	47.0165	128				39.0375	47.0033	128										13.0479	28.9726	127				64.715	28.3386	127					29.9918	79.0055	127
	39.0349	31.9993	129					19.9975	13.9609	129					34.9841	47.0172	129				38.9578	47.0144	129										13.0343	27.9937	128				65.61	27.8401	128					29.0195	78.0069	128
	39.0047	31.9921	130					19.9564	13.9601	130					34.9709	46.9839	130				38.0656	47.9756	130										13.0061	27.9817	129				65.4446	28.1038	129					29.0193	79.0282	129
	39.4945	32.1134	131					19.9657	13.0223	131					#%stop speckle%						38.9968	47.0214	131										13.9767	27.0358	130				65.3094	28.1519	130					29.0076	78.0397	130
	39.6404	32.9513	132					#%stop speckle%													#%stop speckle%												14.017	26.0114	131				65.6587	27.8443	131					29.974	78.0155	131
	39.0055	31.9982	133																														13.9757	26.9831	132				65.3196	27.4871	132					29.9431	78.9916	132
	38.9675	31.9861	134																														13.9928	27.015	133				65.1682	28.1776	133					28.9832	78.0394	133
	38.9775	31.9843	135																														13.9803	28.0132	134				66.3375	27.6934	134					28.9832	78.0394	134
	39.9658	32.9882	136																														13.0116	27.9819	135				65.3525	27.9689	135					28.9832	78.0394	135
	39.0114	31.9988	137																														12.9998	27.0066	136				64.9973	27.9869	136					28.9832	78.0394	136
	39.9486	31.9949	138																														13.9734	27.9519	137				64.9707	28.9701	137					28.9987	79.0028	137
	39.9719	31.999	139																														14	27.9944	138				64.9585	28.0227	138					29.0334	79.0148	138
	39.0467	31.9871	140																														12.9967	27.9843	139				64.9958	28.9573	139					29.9897	78.9775	139
	39.9812	32.9724	141																														13.9856	27.0011	140				64.9742	28.0033	140					29.9877	78.9663	140
	39.9558	32.0077	142																														13.9895	27.9599	141				64.9696	28.0048	141					29.0164	78.953	141
	40.0116	32.9926	143																														13.9663	27.969	142				64.8454	28.3059	142					29.0732	78.9904	142
	39.9722	32.9546	144																														#%stop speckle%						65.0345	28.0252	143					30.0211	78.9984	143
	39.3112	32.4847	145																																				64.9855	28.0293	144					29.9729	78.9965	144
	39.9765	32.9712	146																																				65.0383	28.016	145					30.0288	78.0137	145
	39.9831	32.0126	147																																				65.9986	27.0447	146					29.9747	78.9988	146
	39.287	31.6676	148																																				65.0432	27.9652	147					30.024	79.0182	147
	39.1242	32.7457	149																																				65.0493	28.019	148					30.0085	79.9571	148
	39.012	32.0203	150																																				65.9935	28.0348	149					30.0106	78.9889	149
	39.9846	32.0122	151																																				65.9891	26.9902	150					29.0301	79.0157	150
	39.9767	32.9694	152																																				65.9368	28.0051	151					29.0301	79.0157	151
	39.5633	33.1009	153																																				65.996	27.9887	152					30.0147	79.0005	152
	39.9627	32.9876	154																																				66.0045	27.4804	153					30.0004	78.9938	153
	39.0839	32.5289	155																																				65.9803	27.0365	154					29.9764	79.0003	154
	38.9237	30.9005	156																																				66.0348	27.0312	155					30.0079	78.9686	155
	39.6451	31.6192	157																																				65.9913	28.9653	156					30.0118	78.0224	156
	39.0105	31.9282	158																																				66.0166	29.0054	157					29.0114	79.0579	157
	39.2359	32.2901	159																																				66.9684	28.0182	158					29.0188	79.0152	158
	39.6952	32.8169	160																																				66.1926	29.0092	159					30.0306	79.9538	159
	39.9724	33.0009	161																																				66.99	29.0169	160					30.0249	79.0011	160
	39.1764	32.3013	162																																				66.0024	29.0086	161					31.0062	79.9898	161
	39.0199	37.9767	163																																				65.9975	29.0215	162					29.9834	78.9932	162
	38.915	31.8727	164																																				65.8123	28.8245	163					29.9964	78.9885	163
	#%stop speckle%																																						65.9729	28.0374	164					29.9964	78.9885	164
																																							65.9833	29.9794	165					29.9964	78.9885	165
																																							#%stop speckle%							#%stop speckle%
[truncated: 165 more columns]

## Sheet: FIG3
PANEL D
RAW DATA	Time (h)	WILDTYPE			∆FisB			∆clsABC			∆FisB ∆clsABC			∆pssA			∆clsABC ∆pssA			∆floA
	2	35.4	40.81	16.25	0	0.24	0	16.17	20.5	18.33	0	0	0	25	4	18.96	34	23	21	21	17.2
	2.5	50	65.38	46.2	0.65	0	0	44.71	61.4	53.03	0	0	0	58.49	68.75	35	56.03	53	50	44	64.3
	3	78	83	60.15	1.16	2	0.28	60.13	74.5	67.31	0.61	2	0.99	70.24	81.1	62.5	73.14	65	72	62	83.9
	3.5	80	89.35	74.13	4.65	4.81	1.93	76.88	83.8	80.34	4.36	1.97	3.92	81.73	73.4	70	85	85	84	72	93.48
	4	83	83.2	85.22	8.48	3.8	9.31	83.21	86.4	84.84	8.9	5.36	6.47	84.34	79.81	80	90	95	90	82	86.05
	4.5	88.27	79.93	86.4	11.75	18.81	8.57	88	88	88.12	11.42	5	7.59	91	85	92.3	87	93	85	88	93.6
		n=1	n=2	n=3
		Each column represents one biological replicate
	MEAN±SD	Time (h)	WT	∆FisB	∆clsABC	∆FisB ∆clsABC	∆pssA	∆clsABC ∆pssA	∆floA
		2	30.67±13.05	0±0	18.33±2.517	0±0	16±10.82	26±7	19.1±2.687
		2.5	53.67±10.02	0.3333±0.5774	53±8	0±0	54±17.35	53±3	54.15±14.35
		3	73.67±12.1	1±1	67.33±7.506	1.333±0.5774	71.33±9.074	70±4.359	72.95±15.49
		3.5	81±7.55	4±1.732	80.33±3.512	3.333±1.155	75±6.245	84.67±0.5774	82.74±15.19
		4	83.67±1.155	7±2.646	80.33±1.528	6.667±2.082	81.33±2.309	91.67±2.887	84.03±2.864
		4.5	84.67±4.163	13.33±5.132	88±0	8±3	89.33±3.786	88.33±4.163	90.8±3.96
PANEL G										WT	∆clsABC
	Time (h)	WILDTYPE			∆clsABC				Mean	25	28
	3	30	25	20	30	32	22		Std. Deviation	5	5.292
		n=1	n=2	n=3	n=1	n=2	n=3
PANEL H
RAW DATA	WT	766	830	689	611	727	732	683	582	597	757	553	753	768	892	771	795	691	710	759	651	722	815	752	823	668	654	594	699	633	811	866	749	692	755	856	603	735	781	1061	891	892	784	607	676	741	697	807	970
RAW DATA	clsABC	625	582	739	666	557	655	737	754	753	658	685	704	835	620	538	608	665	758	1066	753	647	507	664	755	733	787	548	637	728	725	622	709	645	691	703	581	902	659	695	783	726	575	641	782	630	676	641	599
		Each point represents one cell
	WT				clsABC
	Distribution: Normal				Distribution: Normal
	Log likelihood: -1603.39				Log likelihood: -1929.65
	Domain: -Inf < y < Inf				Domain: -Inf < y < Inf
	Mean: 702.962				Mean: 700.178
	Variance: 10582.3				Variance: 9778.99
	Parameter Estimate Std. Err.				Parameter Estimate Std. Err.
	mu 702.962 6.31926				mu 700.178 5.51943
	sigma 102.87 4.48109				sigma 98.8888 3.91198
	Estimated covariance of parameter estimates:				Estimated covariance of parameter estimates:
	mu sigma				mu sigma
	mu 39.9331 -4.03807e-15				mu 30.4641 -5.75874e-15
	sigma -4.03807e-15 20.0802				sigma -5.75874e-15 15.3036
[truncated: 273 more columns]

## Sheet: FIG4
PANEL E
		CL	PG	PS
	% of recov protein	86.0816	93.2032	64.2544
		40.4082	52.449	72.7986
		52.1822	62.5045	102.343
	mean	59.5573	69.3856	79.7986
	STD	19.3616	17.3347	19.9858
PANEL F		PG						CL
	lipids(M)	fraction of recovered protein				mean	STD	fraction of recovered protein						mean	STD
	1e-08	0.0114039		0.102969	0.170623	0.0949987	0.0652448	0.0893711	0.181624	0.139906				0.136967	0.0377194
	1e-07	0.19456		0.119686	0.111032	0.141759	0.0375025	0.10371	0.262648	0.160522				0.175627	0.0657594
	3.33e-07	0.128614	0.181185	0.183681		0.164493	0.025391	0.170355	0.223694	0.345019				0.246356	0.0730847
	6.67e-07	0.207474	0.200996	0.179243		0.195904	0.0120745	0.282172	0.275951	0.298496	0.2007	0.182534	0.207439	0.28554	0.00950702
	1e-06	0.075401	0.188607	0.220178		0.161395	0.0621581	0.70996	0.348928	0.420844				0.493244	0.156029
	2.5e-06	0.339437	0.64733	0.244704		0.41049	0.171879	0.568373	0.851829	1.07622				0.832142	0.207796
	5e-06	0.380805	0.466127	0.967752	0.47418	0.572216	0.231275	0.377144	0.826336	0.865436	0.714487	0.772995		0.689639	0.221543
	1e-05		0.977487	0.883571		0.930529	0.0469581	1.0029	0.779082	0.883571				0.888519	0.0914417
	0.0001	0.87128	0.925121			0.8982	0.0269205	0.697856	1.00281					0.850333	0.152477
	General model:
	fb = ((k*L)/(1+k*L)) L: concentration of lipids in M; fb = fraction of recovered protein
	Coefficients (with 95% confidence bounds):								PANEL G
	CL:	k = 9.733e+05 (4.692e+05, 1.478e+06)				KD = 1/k			KDCL =	1.03	µM
	PG:	k = 2.785e+05 (1.998e+05, 3.572e+05)							KDPG =	3.59	µM

## Sheet: FIG5
PANEL B						PANEL E							PANEL I
RAW DATA	RESIDUE	WT	GIII	KK		RAW DATA	Elution (ml)	WT	GIII	KK				GIII						KK
	5	-1.522	-1.522	-1.522			6.58722	0.441597	-0.82072	2.6997			lipid [M]	fraction of recovered protein				mean	STD	fraction of recovered protein				mean	STD
	6	-2.167	-2.167	-2.167			6.58764	0.441689	-0.82108	2.69685			1e-08	0.0132081	0.017916	0.0843972		0.0385071	0.0325061	0.0381661	0.112064	0.286662		0.11735	0.102668
	7	-2.489	-2.489	-2.489			6.58806	0.441177	-0.82118	2.69505			1e-07	0.148599	0.26067	0.271412		0.226894	0.0555362	0.0878315	0.03613	0.004996		0.0461234	0.0300811
	8	-2.033	-2.033	-2.033			6.58847	0.441044	-0.82078	2.6921			3.33e-07	0.195664	0.303274	0.3699		0.289613	0.0717843	0.116976	0.139426	0.19699		0.131294	0.0450791
	9	-2.067	-2.067	-2.067			6.58889	0.44009	-0.82021	2.68906			6.67e-07	0.316032	0.453734	0.323312		0.364359	0.0632675	0.165726	0.519044	0.086065		0.208526	0.183269
	10	-1.144	-1.144	-1.144			6.58931	0.440506	-0.82046	2.68667			1e-06	0.252363	0.411927	0.495809	0.415309	0.3867	0.0883196	0.217434	0.371387	0.0381375	0.140151	0.171086	0.116405
	11	-1.278	-1.278	-1.278			6.58973	0.440792	-0.82072	2.68282			2.5e-06	0.312178	0.564988		0.47636	0.438583	0.104734	0.198856	0.544699	0.0467814	0.252901	0.229594	0.173084
	12	-0.789	-0.789	-0.789			6.59014	0.440865	-0.82022	2.67964			5e-06	0.360984	0.549607		0.522397	0.455295	0.0832487	0.070779	0.590444	0.0813094	0.302747	0.225706	0.202047
	13	-1.6	-1.6	-1.6			6.59056	0.441439	-0.82122	2.67688			1e-05	0.904189	0.923053	0.990413		0.939219	0.0370103	0.289443	1.11193	0.183806	0.507871	0.426013	0.37572
	14	-1.244	-1.244	-1.244			6.59098	0.441206	-0.82175	2.67412			0.0001	1.0483	1.08862		1.04865	1.06846	0.0189235	0.817196		0.714583		0.516901	0.354606
	15	-0.344	-0.344	-0.344			6.5914	0.442608	-0.82163	2.67143
	16	0.367	0.367	0.367			6.59181	0.442417	-0.82155	2.66804
	17	0.833	0.833	0.833			6.59223	0.442366	-0.82084	2.66529
	18	1.433	1.433	1.433			6.59265	0.442486	-0.82039	2.66269
	19	0.922	0.922	0.922			6.59307	0.441584	-0.82087	2.66			PANEL J
	20	1.567	1.567	1.567			6.59348	0.441849	-0.82141	2.65721			KDs determined as in Figure 4 F and G
	21	1.722	1.722	1.722			6.5939	0.442331	-0.82122	2.65428
	22	2.533	2.533	2.533			6.59432	0.442329	-0.82138	2.65138			Coefficients (with 95% confidence bounds):								PANEL G
	23	2.989	2.989	2.989			6.59473	0.442595	-0.8209	2.64901			GIII:	k = 6.305e+05 (1.839e+05, 1.077e+06)				KD = 1/k			KDGIII =	1.59	µM
	24	3.022	3.022	3.022			6.59515	0.443125	-0.82078	2.64636			KK	k = 1.098e+05 (6.536e+04, 1.542e+05)							KDKK =	9.11	µM
	25	3.233	3.233	3.233			6.59557	0.443199	-0.81987	2.64423
	26	2.722	2.722	2.722			6.59599	0.443588	-0.81934	2.64182
	27	2.222	2.222	2.222			6.5964	0.443903	-0.82024	2.63854
	28	2.233	2.233	2.233			6.59682	0.443392	-0.81994	2.63542
	29	2.233	2.233	2.233			6.59724	0.443573	-0.81926	2.63178
	30	1.678	1.678	1.678			6.59765	0.443489	-0.81876	2.62897
	31	1.789	1.789	1.789			6.59807	0.442663	-0.81894	2.62617
	32	1.378	1.378	1.378			6.59849	0.442698	-0.81924	2.6231
	33	1.089	1.089	1.089			6.59891	0.442764	-0.81966	2.62053
	34	1.167	1.167	1.167			6.59933	0.443211	-0.81987	2.61829
	35	0.867	0.867	0.867			6.59974	0.443249	-0.82014	2.616
	36	0.9	0.9	0.9			6.60016	0.443695	-0.82009	2.61422
	37	0.889	0.889	0.889			6.60058	0.444067	-0.82092	2.61211
	38	0.922	0.922	0.922			6.60099	0.445215	-0.82014	2.60937
	39	0.578	0.578	0.578			6.60141	0.444872	-0.81921	2.60621
	40	-0.022	-0.022	-0.022			6.60183	0.443829	-0.81799	2.6034
	41	0.544	0.544	0.544			6.60225	0.443283	-0.81792	2.60141
	42	0.756	0.756	0.756			6.60266	0.443935	-0.81852	2.59894
	43	0.467	0.467	0.467			6.60308	0.444363	-0.81934	2.5964
	44	0.467	0.467	0.467			6.6035	0.444607	-0.81914	2.59368
	45	1.011	1.011	1.011			6.60391	0.444328	-0.81897	2.59086
	46	1.056	1.056	1.056			6.60433	0.444193	-0.81903	2.58833
	47	0.167	0.167	0.167			6.60475	0.444569	-0.81876	2.58579
	48	0.811	0.811	0.811			6.60517	0.443911	-0.81872	2.58299
	49	0.6	0.6	0.6			6.60558	0.44445	-0.81789	2.58012
	50	0.056	0.056	0.056			6.606	0.444765	-0.8175	2.57713
	51	-0.8	-0.8	-0.8			6.60642	0.44488	-0.8176	2.57486
	52	-1.511	-1.511	-1.511			6.60684	0.445066	-0.81746	2.57277
	53	-0.622	-0.622	-0.622			6.60725	0.444969	-0.81669	2.57045
	54	-0.922	-0.922	-0.922			6.60767	0.445713	-0.81707	2.56787
	55	-0.956	-0.956	-0.956			6.60809	0.445723	-0.81725	2.56502
	56	-0.956	-0.956	-0.956			6.60851	0.445877	-0.81622	2.5626
	57	-0.7	-0.7	-0.7			6.60892	0.446163	-0.81588	2.56087
	58	0.189	0.189	0.189			6.60934	0.445543	-0.816	2.55871
	59	-0.122	-0.122	-0.122			6.60976	0.445002	-0.81681	2.55624
	60	-0.078	-0.078	-0.078			6.61017	0.444754	-0.81734	2.55357
	61	0.333	0.333	0.333			6.61059	0.444416	-0.81734	2.55103
	62	0.333	0.333	0.333			6.61101	0.444265	-0.81699	2.5487
	63	-0.256	-0.256	-0.256			6.61143	0.44437	-0.81719	2.54659
	64	-0.567	-0.567	-0.567			6.61184	0.444418	-0.81679	2.54398
	65	-0.322	-0.322	-0.322			6.61226	0.444977	-0.81616	2.54088
	66	-0.578	-0.578	-0.578			6.61268	0.445747	-0.81645	2.53819
	67	-1.167	-1.167	-1.167			6.6131	0.446629	-0.81694	2.53581
	68	-1.167	-1.167	-1.167			6.61351	0.447006	-0.81711	2.53312
	69	-0.867	-0.867	-0.867			6.61393	0.446718	-0.81642	2.53102
	70	-1.167	-1.167	-1.167			6.61435	0.446394	-0.81642	2.52871
	71	-2.056	-2.056	-2.056			6.61477	0.44655	-0.81706	2.52621
	72	-1.456	-1.456	-1.456			6.61518	0.446514	-0.81847	2.5241
	73	-1.5	-1.5	-1.5			6.6156	0.44524	-0.81972	2.52192
	74	-1.744	-1.744	-1.744			6.61602	0.444761	-0.82015	2.51928
	75	-1.744	-1.744	-1.744			6.61644	0.445122	-0.82076	2.51691
	76	-1.344	-1.344	-1.344			6.61685	0.445086	-0.82077	2.51451
	77	-1.344	-1.344	-1.344			6.61727	0.445665	-0.82066	2.51163
	78	-1.044	-1.044	-1.044			6.61769	0.445612	-0.82134	2.50946
	79	-1.044	-1.044	-1.044			6.6181	0.445032	-0.8212	2.50741
	80	-0.744	-0.744	-0.744			6.61852	0.445322	-0.82149	2.50542
	81	-1.344	-1.344	-1.344			6.61894	0.445608	-0.82132	2.50334
	82	-1.3	-1.3	-1.3			6.61936	0.445549	-0.82107	2.50066
	83	-1.3	-1.3	-1.3			6.61977	0.445356	-0.82146	2.49813
	84	-1.556	-1.556	-1.556			6.62019	0.445269	-0.82183	2.49592
	85	-2.256	-2.256	-2.256			6.62061	0.444162	-0.8225	2.49328
	86	-1.444	-1.444	-1.444			6.62103	0.443834	-0.82284	2.49119
	87	-1.733	-1.733	-1.733			6.62144	0.443911	-0.82337	2.48915
	88	-1.422	-1.422	-1.422			6.62186	0.444756	-0.82425	2.48632
	89	-0.833	-0.833	-0.833			6.62228	0.445572	-0.82515	2.48365
	90	-0.833	-0.833	-0.833			6.6227	0.445885	-0.8256	2.48185
	91	-0.133	-0.133	-0.133			6.62311	0.44593	-0.82548	2.47985
	92	-0.133	-0.133	-0.133			6.62353	0.445866	-0.82548	2.47733
	93	-0.167	-0.167	-0.167			6.62395	0.445957	-0.82565	2.47491
	94	-0.167	-0.167	-0.167			6.62437	0.446051	-0.82567	2.47245
	95	-0.122	-0.122	-0.122			6.62478	0.445671	-0.82528	2.4695
	96	0.422	0.422	0.422			6.6252	0.445766	-0.82489	2.46685
	97	0.111	0.111	0.111			6.62562	0.446663	-0.82492	2.46343
	98	-0.478	-0.478	-0.478			6.62603	0.445183	-0.82543	2.46064
	99	0.378	0.378	0.378			6.62645	0.444469	-0.82584	2.45822
	100	-0.367	-0.367	-0.367			6.62687	0.444395	-0.82619	2.45575
	101	-0.056	-0.056	-0.056			6.62729	0.443916	-0.82619	2.4531
	102	-0.411	-0.411	-0.411			6.6277	0.443956	-0.82641	2.45054
	103	0.444	0.444	0.444			6.62812	0.443565	-0.82662	2.4483
	104	-0.1	-0.1	-0.1			6.62854	0.44301	-0.82694	2.44552
	105	-1	-1	-1			6.62896	0.443733	-0.82794	2.44275
	106	-1	-1	-1			6.62937	0.444103	-0.82895	2.43997
	107	-0.489	-0.489	-0.489			6.62979	0.444094	-0.82917	2.43743
	108	-1.344	-1.344	-1.344			6.63021	0.444654	-0.82945	2.43455
	109	-0.711	-0.711	-0.711			6.63063	0.444672	-0.82978	2.43161
	110	-0.989	-0.989	-0.989			6.63104	0.44466	-0.83019	2.42925
	111	-0.133	-0.133	-0.133			6.63146	0.444969	-0.831	2.42678
	112	-1.033	-1.033	-1.033			6.63188	0.444139	-0.83104	2.42374
	113	-1.344	-1.344	-1.344			6.63229	0.444529	-0.83051	2.42137
	114	-0.7	-0.7	-0.7			6.63271	0.444611	-0.83098	2.41977
	115	-0.7	-0.7	-0.7			6.63313	0.444487	-0.83151	2.41782
	116	-1.2	-1.2	-1.2			6.63355	0.443274	-0.83139	2.41589
	117	-1.167	-1.167	-1.167			6.63396	0.44335	-0.83215	2.41399
	118	-1.444	-1.444	-1.444			6.63438	0.44335	-0.83311	2.41163
	119	-1.133	-1.133	-1.133			6.6348	0.443527	-0.83372	2.40913
	120	-1.911	-1.911	-1.911			6.63521	0.442881	-0.83391	2.4073
	121	-1.567	-1.567	-1.567			6.63563	0.442791	-0.83363	2.40579
	122	-1.222	-1.222	-1.222			6.63605	0.443338	-0.83354	2.40402
	123	-1.233	-1.233	-1.233			6.63647	0.443663	-0.83248	2.40156
	124	-0.933	-0.933	-0.933			6.63689	0.443521	-0.83203	2.39924
	125	-1.244	-1.244	-1.244			6.6373	0.4433	-0.83265	2.39712
	126	-1.278	-1.278	-1.278			6.63772	0.443375	-0.83251	2.39475
	127	-0.7	-0.7	-0.7			6.63814	0.44352	-0.83307	2.39194
	128	-0.444	-0.444	-0.444			6.63855	0.444017	-0.83415	2.38986
	129	0.411	0.411	0.411			6.63897	0.443876	-0.83519	2.38803
	130	0.111	0.111	0.111			6.63939	0.443535	-0.83638	2.38601
	131	0.656	0.656	0.656			6.63981	0.443502	-0.8366	2.38406
	132	0.278	0.278	0.278			6.64022	0.443848	-0.83734	2.38163
	133	0.789	0.789	0.789			6.64064	0.444359	-0.83771	2.37944
	134	1.133	1.133	1.133			6.64106	0.443924	-0.83788	2.37723
	135	1.133	1.133	1.133			6.64148	0.444538	-0.83802	2.37446
	136	1.1	1.1	1.1			6.64189	0.444311	-0.83779	2.37155
	137	0.811	0.811	0.811			6.64231	0.443995	-0.83728	2.3688
	138	0.267	0.267	0.267			6.64273	0.443624	-0.83743	2.36637
	139	0.267	0.267	0.267			6.64314	0.443378	-0.83673	2.3635
	140	-0.322	-0.322	-0.322			6.64356	0.443342	-0.8365	2.36089
	141	0.278	0.278	0.278			6.64398	0.443111	-0.83684	2.35802
	142	0.278	0.278	0.278			6.6444	0.442354	-0.83785	2.35524
	143	0.278	0.278	0.278			6.64481	0.441698	-0.83798	2.35296
	144	0.278	0.278	0.278			6.64523	0.441593	-0.83816	2.3506
	145	0.233	0.233	0.233			6.64565	0.441439	-0.83784	2.34804
	146	0.267	0.267	0.267			6.64607	0.44076	-0.83732	2.34589
	147	0.133	0.133	0.133			6.64648	0.44034	-0.83721	2.34391
	148	0.089	0.089	0.089			6.6469	0.440962	-0.83836	2.34138
	149	0.678	0.678	0.678			6.64732	0.440895	-0.83845	2.33794
	150	0.078	0.078	0.078			6.64774	0.440376	-0.83777	2.3349
	151	0.122	0.122	0.122			6.64815	0.439951	-0.83754	2.33256
	152	-0.333	-0.333	-0.333			6.64857	0.439768	-0.83822	2.33045
	153	0.367	0.367	0.367			6.64899	0.439991	-0.8388	2.32829
	154	-0.444	-0.444	-0.444			6.6494	0.440369	-0.83865	2.3259
	155	0.022	0.022	0.022			6.64982	0.440002	-0.8382	2.32313
	156	0.7	0.7	0.7			6.65024	0.439505	-0.83815	2.32016
	157	1.089	1.089	1.089			6.65066	0.439772	-0.83839	2.31808
	158	0.2	0.2	0.2			6.65107	0.439714	-0.83929	2.31549
	159	0.578	0.578	0.578			6.65149	0.439537	-0.83966	2.31283
	160	0.422	0.422	0.422			6.65191	0.43931	-0.83846	2.31033
	161	0.844	0.844	0.844			6.65233	0.439526	-0.83806	2.3078
	162	0.144	0.144	0.144			6.65274	0.440081	-0.83819	2.30525
	163	1	1	1			6.65316	0.440571	-0.83815	2.30227
	164	0.144	0.144	0.144			6.65358	0.440004	-0.83851	2.29935
	165	-0.433	-0.433	-0.433			6.654	0.439268	-0.83939	2.29668
	166	-0.822	-0.822	-0.778			6.65441	0.439571	-0.83957	2.29482
	167	0.067	0.067	0.111			6.65483	0.439713	-0.84026	2.29285
	168	-0.567	-0.567	-0.478			6.65525	0.4396	-0.83985	2.29038
	169	-1.056	-1.056	-0.967			6.65566	0.43948	-0.83998	2.28823
	170	-1.122	-1.122	-1.033			6.65608	0.44002	-0.83978	2.28598
	171	-0.778	-0.533	-0.689			6.6565	0.440126	-0.84005	2.28325
	172	-0.744	-1.089	-0.656			6.65692	0.440208	-0.83941	2.28074
	173	-0.7	-1.044	-0.611			6.65733	0.43972	-0.83958	2.27827
	174	-1.011	-1.356	-0.922			6.65775	0.438744	-0.84	2.27619
	175	-0.378	-0.722	-0.333			6.65817	0.43972	-0.84014	2.27411
	176	-0.456	-0.8	-0.411			6.65859	0.439646	-0.84031	2.27205
	177	0.478	0.133	0.478			6.659	0.438692	-0.83965	2.26986
	178	0.267	-0.078	0.267			6.65942	0.438972	-0.83942	2.26674
	179	0.911	0.567	0.911			6.65984	0.439695	-0.83943	2.26487
	180	0.867	0.278	0.867			6.66026	0.439922	-0.83843	2.26304
	181	0.867	0.867	0.867			6.66067	0.439764	-0.83781	2.26047
	182	1.567	1.567	1.567			6.66109	0.439211	-0.83773	2.25848
	183	2.422	2.422	2.422			6.66151	0.439081	-0.83783	2.25643
	184	1.833	1.833	1.833			6.66193	0.438675	-0.83795	2.25398
	185	1.911	1.911	1.911			6.66234	0.438532	-0.83891	2.25179
	186	0.978	0.978	0.978			6.66276	0.437908	-0.83901	2.25018
	187	1.833	1.833	1.833			6.66318	0.437637	-0.83953	2.24801
	188	0.9	0.9	0.9			6.66359	0.437567	-0.83965	2.24617
	189	1.456	1.456	1.456			6.66401	0.437294	-0.84107	2.24401
	190	1.456	0.878	1.456			6.66443	0.436697	-0.84081	2.24144
	191	1.644	0.478	1.644			6.66485	0.436268	-0.84034	2.23841
	192	1	-0.167	1			6.66526	0.436996	-0.83989	2.23575
	193	1.7	0.533	1.7			6.66568	0.436785	-0.84068	2.23417
	194	1.4	0.233	1.4			6.6661	0.437542	-0.84137	2.23156
	195	1.744	0.578	1.744			6.66652	0.437918	-0.84202	2.22871
	196	0.844	-0.322	0.844			6.66693	0.43811	-0.84392	2.22621
	197	1.2	0.033	1.2			6.66735	0.437893	-0.84479	2.22378
	198	0.933	-0.233	0.933			6.66777	0.437756	-0.84404	2.22228
	199	0.9	0.311	0.9			6.66819	0.438179	-0.84434	2.22052
	200	0.867	0.867	0.867			6.6686	0.438335	-0.84579	2.21845
	201	0.967	0.967	0.967			6.66902	0.438194	-0.84505	2.21504
	202	0.267	0.267	0.267			6.66944	0.438374	-0.84513	2.21272
	203	-0.322	-0.322	-0.322			6.66985	0.438202	-0.84554	2.21172
	204	0.233	0.233	0.233			6.67027	0.437641	-0.84617	2.209
	205	0.489	0.489	0.489			6.67069	0.437565	-0.84719	2.20711
	206	1.033	1.033	1.033			6.67111	0.437428	-0.84721	2.20525
	207	0.744	0.744	0.744			6.67152	0.437595	-0.8471	2.20205
	208	0.778	0.778	0.778			6.67194	0.437963	-0.84645	2.1995
	209	-0.122	-0.122	-0.122			6.67236	0.438293	-0.84676	2.19791
	210	0.156	0.156	0.156			6.67278	0.438694	-0.84827	2.19562
	211	1.011	1.011	1.011			6.67319	0.438406	-0.84871	2.19283
	212	1.011	1.011	1.011			6.67361	0.437788	-0.84841	2.19078
	213	0.5	0.5	0.5			6.67403	0.43796	-0.84854	2.18784
	214	0.289	0.289	0.289			6.67445	0.438383	-0.84864	2.18584
	215	0.289	0.289	0.289			6.67486	0.438385	-0.84853	2.18447
	216	0.2	0.2	0.2			6.67528	0.438885	-0.84864	2.18249
	217	-0.689	-0.689	-0.689			6.6757	0.439016	-0.84887	2.18028
	218	0.056	0.056	0.056			6.67612	0.438623	-0.84934	2.1778
	219	-0.289	-0.289	-0.289			6.67653	0.438829	-0.84874	2.17595
	220	-1.144	-1.144	-1.144			6.67695	0.438616	-0.84817	2.17411
	221	-0.8	-0.8	-0.8			6.67737	0.438639	-0.84841	2.172
	222	-0.844	-0.844	-0.844			6.67778	0.439264	-0.849	2.16946
	223	-0.5	-0.5	-0.5			6.6782	0.440405	-0.84904	2.16761
	224	-1.011	-1.011	-1.011			6.67862	0.440449	-0.84937	2.16577
	225	-0.922	-0.922	-0.922			6.67904	0.440222	-0.85006	2.16325
	226	-0.578	-0.578	-0.578			6.67945	0.440367	-0.85076	2.16184
	227	-0.422	-0.422	-0.422			6.67987	0.439724	-0.85121	2.15988
	228	-0.356	-0.356	-0.356			6.68029	0.43894	-0.85087	2.1575
	229	-0.144	-0.144	-0.144			6.6807	0.438345	-0.8508	2.15555
	230	-0.189	-0.189	-0.189			6.68112	0.4389	-0.85167	2.15345
	231	0.367	0.367	0.367			6.68154	0.439272	-0.85186	2.15097
	232	0.022	0.022	0.022			6.68196	0.438478	-0.85165	2.14881
	233	0.489	0.489	0.489			6.68237	0.438885	-0.8516	2.14687
	234	0.4	0.4	0.4			6.68279	0.439209	-0.85185	2.1447
	235	0.356	0.356	0.356			6.68321	0.440351	-0.85165	2.14231
	236	-0.2	-0.2	-0.2			6.68363	0.441177	-0.85145	2.14007
	237	-0.556	-0.556	-0.556			6.68404	0.441389	-0.85148	2.13771
	238	-0.767	-0.767	-0.767			6.68446	0.442011	-0.8517	2.13582
	239	-1.067	-1.067	-1.067			6.68488	0.442982	-0.85272	2.13407
	240	-1.578	-1.578	-1.578			6.6853	0.443613	-0.85368	2.13164
	241	-0.989	-0.989	-0.989			6.68571	0.44334	-0.854	2.12893
	242	-1.8	-1.8	-1.8			6.68613	0.443272	-0.85326	2.12626
	243	-1.711	-1.711	-1.711			6.68655	0.442089	-0.85288	2.12393
	244	-2.056	-2.056	-2.056			6.68696	0.441837	-0.85312	2.12173
	245	-2.4	-2.4	-2.4			6.68738	0.442644	-0.85251	2.11947
	246	-2.356	-2.356	-2.356			6.6878	0.442322	-0.85194	2.11718
	247	-2.4	-2.4	-2.4			6.68822	0.441973	-0.852	2.11503
	248	-2.1	-2.1	-2.1			6.68863	0.44194	-0.85206	2.1128
	249	-2.144	-2.144	-2.144			6.68905	0.442032	-0.8526	2.11024
	250	-2.778	-2.778	-2.778			6.68947	0.442602	-0.85259	2.10814
							6.68989	0.443048	-0.85341	2.10624
							6.6903	0.443115	-0.85307	2.10412
							6.69072	0.443426	-0.85316	2.10205
							6.69114	0.443542	-0.85316	2.09966
							6.69156	0.443754	-0.85264	2.09696
							6.69197	0.443293	-0.85384	2.09471
							6.69239	0.442553	-0.85376	2.09315
							6.69281	0.44224	-0.85449	2.09108
							6.69322	0.441746	-0.85424	2.08866
							6.69364	0.441162	-0.85384	2.08652
							6.69406	0.44113	-0.8547	2.08459
							6.69448	0.440596	-0.85522	2.08292
							6.69489	0.440468	-0.85536	2.08127
							6.69531	0.440706	-0.85543	2.07919
							6.69573	0.43965	-0.8559	2.07645
							6.69615	0.439505	-0.85647	2.0744
							6.69656	0.439806	-0.85738	2.07279
							6.69698	0.439598	-0.85791	2.07102
							6.6974	0.439137	-0.85871	2.06858
							6.69782	0.439917	-0.85932	2.06654
							6.69823	0.439667	-0.85951	2.0652
							6.69865	0.439335	-0.86039	2.06355
							6.69907	0.439152	-0.86054	2.06138
							6.69949	0.439417	-0.86033	2.05921
							6.6999	0.439728	-0.86006	2.0568
							6.70032	0.440292	-0.86037	2.05453
							6.70074	0.440445	-0.86062	2.0524
							6.70115	0.44059	-0.86088	2.05052
							6.70157	0.440399	-0.86126	2.04902
							6.70199	0.439917	-0.86192	2.04753
							6.70241	0.439533	-0.86243	2.04563
							6.70282	0.439259	-0.86274	2.04311
							6.70324	0.439497	-0.86302	2.04084
							6.70366	0.438629	-0.86272	2.03888
							6.70408	0.437826	-0.86278	2.03734
							6.70449	0.437584	-0.86335	2.03516
							6.70491	0.437454	-0.86306	2.03285
							6.70533	0.437792	-0.86256	2.03052
							6.70575	0.437235	-0.86185	2.02891
							6.70616	0.437553	-0.86164	2.02719
							6.70658	0.437645	-0.86267	2.02474
							6.707	0.437998	-0.86415	2.0227
							6.70742	0.438217	-0.86449	2.02007
							6.70783	0.437317	-0.86442	2.01827
							6.70825	0.437586	-0.86511	2.01563
							6.70867	0.437883	-0.86455	2.0131
							6.70908	0.437277	-0.86505	2.01111
							6.7095	0.437458	-0.86462	2.00944
							6.70992	0.438097	-0.86407	2.00676
							6.71034	0.43815	-0.86471	2.00425
							6.71075	0.437504	-0.86574	2.00241
							6.71117	0.437696	-0.8659	2.00047
							6.71159	0.437622	-0.86674	1.9986
							6.71201	0.437981	-0.86839	1.9966
							6.71242	0.43725	-0.86773	1.99428
							6.71284	0.436287	-0.86864	1.99212
							6.71326	0.436331	-0.86791	1.99004
							6.71368	0.436546	-0.86786	1.98808
							6.71409	0.436569	-0.86862	1.98602
							6.71451	0.43701	-0.86817	1.98342
							6.71493	0.437202	-0.86849	1.9816
							6.71534	0.436607	-0.86902	1.97912
							6.71576	0.436714	-0.8697	1.97647
							6.71618	0.436682	-0.86993	1.97383
							6.7166	0.436798	-0.86928	1.97203
							6.71701	0.437214	-0.86956	1.97002
							6.71743	0.437765	-0.86802	1.96801
							6.71785	0.437677	-0.86824	1.96656
							6.71826	0.43663	-0.86825	1.96485
							6.71868	0.43605	-0.86847	1.96267
							6.7191	0.435753	-0.86854	1.96038
							6.71952	0.435383	-0.86886	1.95825
							6.71993	0.435421	-0.86951	1.95605
							6.72035	0.435682	-0.86993	1.95421
							6.72077	0.435863	-0.87026	1.953
							6.72119	0.43618	-0.87015	1.95045
							6.7216	0.436415	-0.87014	1.94836
							6.72202	0.436033	-0.87045	1.94595
							6.72244	0.435781	-0.87067	1.94376
							6.72286	0.43569	-0.87084	1.94223
							6.72327	0.435518	-0.87185	1.94046
							6.72369	0.435497	-0.87278	1.93894
							6.72411	0.435497	-0.87318	1.93711
							6.72452	0.435823	-0.87308	1.93481
							6.72494	0.436035	-0.87327	1.93278
							6.72536	0.435858	-0.8737	1.93085
							6.72578	0.435139	-0.87357	1.9292
							6.72619	0.434706	-0.87403	1.92779
							6.72661	0.434528	-0.87484	1.92566
							6.72703	0.434515	-0.87504	1.92382
							6.72745	0.434256	-0.87416	1.92202
							6.72786	0.433186	-0.87413	1.91986
							6.72828	0.433544	-0.87467	1.91769
							6.7287	0.432796	-0.87522	1.91544
							6.72912	0.432941	-0.87528	1.91354
							6.72953	0.433451	-0.87618	1.91176
							6.72995	0.43161	-0.87627	1.90999
							6.73037	0.429905	-0.87671	1.90835
							6.73079	0.429409	-0.87738	1.90607
							6.7312	0.430111	-0.8767	1.90399
							6.73162	0.428984	-0.87597	1.90242
							6.73204	0.429333	-0.87527	1.90032
							6.73245	0.428082	-0.87499	1.89826
							6.73287	0.428604	-0.87476	1.89648
							6.73329	0.43022	-0.87512	1.89464
							6.73371	0.430971	-0.87518	1.89259
							6.73412	0.43084	-0.87572	1.89044
							6.73454	0.431339	-0.87532	1.88892
							6.73496	0.431025	-0.87503	1.88773
							6.73538	0.430729	-0.87518	1.88593
							6.73579	0.430487	-0.87557	1.88388
							6.73621	0.430285	-0.87548	1.88127
							6.73663	0.43063	-0.87531	1.87939
							6.73705	0.430208	-0.87538	1.8778
							6.73746	0.429306	-0.87559	1.87548
							6.73788	0.428795	-0.87593	1.8737
							6.7383	0.428156	-0.87647	1.87191
							6.73872	0.428825	-0.8763	1.86988
							6.73913	0.429718	-0.87626	1.86861
							6.73955	0.430433	-0.87669	1.86703
							6.73997	0.430689	-0.87677	1.86518
							6.74038	0.429594	-0.87664	1.86301
							6.7408	0.428921	-0.87732	1.8611
							6.74122	0.427986	-0.87675	1.85977
							6.74164	0.427774	-0.87684	1.8584
							6.74205	0.427977	-0.87674	1.85703
							6.74247	0.428778	-0.87658	1.85589
							6.74289	0.429092	-0.87639	1.85466
							6.74331	0.429501	-0.87632	1.85279
							6.74372	0.430651	-0.87654	1.85055
							6.74414	0.431206	-0.87643	1.84818
							6.74456	0.430939	-0.87623	1.84581
							6.74498	0.431036	-0.87608	1.84326
							6.74539	0.43091	-0.87595	1.84088
							6.74581	0.430672	-0.87627	1.83862
							6.74623	0.430195	-0.87668	1.83686
							6.74664	0.429398	-0.87737	1.83461
							6.74706	0.429607	-0.87815	1.83316
							6.74748	0.430035	-0.87793	1.83085
							6.7479	0.429825	-0.87758	1.82948
							6.74831	0.429903	-0.87756	1.82752
							6.74873	0.430676	-0.87806	1.82533
							6.74915	0.430653	-0.8781	1.82389
							6.74956	0.4307	-0.87791	1.82263
							6.74998	0.43063	-0.87773	1.82019
							6.7504	0.430866	-0.87752	1.81853
							6.75082	0.43236	-0.8775	1.81633
							6.75124	0.434086	-0.87775	1.81437
							6.75165	0.434584	-0.87801	1.81279
							6.75207	0.434286	-0.87776	1.81078
							6.75249	0.434776	-0.87816	1.80789
							6.7529	0.435125	-0.87863	1.80566
							6.75332	0.434895	-0.87914	1.80353
							6.75374	0.434605	-0.87898	1.80149
							6.75416	0.434027	-0.87883	1.79915
							6.75457	0.433334	-0.87898	1.7976
							6.75499	0.433077	-0.87883	1.79628
							6.75541	0.432848	-0.87957	1.79467
							6.75583	0.432518	-0.8805	1.79242
							6.75624	0.432549	-0.88153	1.79036
							6.75666	0.4331	-0.88113	1.78794
							6.75708	0.433359	-0.88024	1.78628
							6.75749	0.433636	-0.87973	1.78428
							6.75791	0.433573	-0.87947	1.78216
							6.75833	0.434475	-0.87924	1.7798
							6.75875	0.435123	-0.88035	1.77772
							6.75916	0.435152	-0.88018	1.7755
							6.75958	0.434839	-0.87967	1.77314
							6.76	0.434338	-0.88035	1.77095
							6.76042	0.433453	-0.88113	1.76931
							6.76083	0.433048	-0.88072	1.76723
							6.76125	0.432892	-0.87986	1.76529
							6.76167	0.433109	-0.87888	1.76322
							6.76208	0.433353	-0.87878	1.76082
							6.7625	0.433414	-0.87937	1.75877
							6.76292	0.433445	-0.87948	1.75701
							6.76334	0.433235	-0.88038	1.75493
							6.76375	0.433186	-0.88117	1.75277
							6.76417	0.43338	-0.88108	1.75137
							6.76459	0.433716	-0.88024	1.74989
							6.76501	0.433563	-0.88011	1.74789
							6.76542	0.433228	-0.88042	1.74621
							6.76584	0.432981	-0.88047	1.74489
							6.76626	0.432762	-0.88164	1.74344
							6.76668	0.433378	-0.88244	1.74196
							6.76709	0.434795	-0.88219	1.74055
							6.76751	0.436222	-0.88156	1.739
							6.76793	0.436045	-0.88121	1.73734
							6.76835	0.435541	-0.88186	1.73569
							6.76876	0.435871	-0.88243	1.73407
							6.76918	0.435312	-0.88282	1.7328
							6.7696	0.435017	-0.88239	1.73122
							6.77001	0.435837	-0.88243	1.72943
							6.77043	0.435953	-0.88308	1.72711
							6.77085	0.436386	-0.88416	1.7248
							6.77127	0.435513	-0.88511	1.72304
							6.77168	0.435244	-0.88541	1.72136
							6.7721	0.434845	-0.88612	1.71991
							6.77252	0.435276	-0.88667	1.71878
							6.77294	0.43498	-0.88697	1.71749
							6.77335	0.435034	-0.88719	1.71546
							6.77377	0.434805	-0.88702	1.71342
							6.77419	0.435919	-0.88714	1.71175
							6.77461	0.435604	-0.88718	1.70995
							6.77502	0.435148	-0.88685	1.70788
							6.77544	0.43491	-0.88659	1.706
							6.77586	0.434517	-0.88645	1.70396
							6.77628	0.435028	-0.8867	1.70145
							6.77669	0.436071	-0.88661	1.69923
							6.77711	0.435747	-0.88665	1.69687
							6.77753	0.435583	-0.88734	1.69491
							6.77794	0.436348	-0.88826	1.69301
							6.77836	0.436163	-0.88911	1.69077
							6.77878	0.436134	-0.89005	1.68896
							6.7792	0.43552	-0.88991	1.68794
							6.77961	0.435608	-0.8892	1.68592
							6.78003	0.435699	-0.89011	1.68386
							6.78045	0.435223	-0.8909	1.6821
							6.78087	0.435238	-0.89073	1.68098
							6.78128	0.435184	-0.89052	1.67945
							6.7817	0.435017	-0.89025	1.6775
							6.78212	0.435141	-0.89132	1.67534
							6.78254	0.435163	-0.89238	1.67353
							6.78295	0.435162	-0.89199	1.67086
							6.78337	0.434553	-0.89195	1.66876
							6.78379	0.433718	-0.89208	1.66759
							6.7842	0.433573	-0.89123	1.66623
							6.78462	0.433994	-0.89053	1.66359
							6.78504	0.433882	-0.89105	1.66125
							6.78546	0.432884	-0.89202	1.66021
							6.78587	0.432316	-0.89259	1.65819
							6.78629	0.432268	-0.89273	1.65698
							6.78671	0.432444	-0.89206	1.65552
							6.78713	0.432152	-0.89159	1.65386
							6.78754	0.431601	-0.89087	1.6527
							6.78796	0.430979	-0.89127	1.65154
							6.78838	0.431049	-0.89116	1.64975
							6.7888	0.431038	-0.8914	1.64899
							6.78921	0.431023	-0.89104	1.64706
							6.78963	0.431314	-0.89082	1.64532
							6.79005	0.43153	-0.89141	1.6436
							6.79046	0.431253	-0.89287	1.64265
							6.79088	0.431196	-0.89219	1.64009
							6.7913	0.431339	-0.89226	1.63788
							6.79172	0.431324	-0.89143	1.63632
							6.79213	0.431198	-0.89138	1.63533
							6.79255	0.431362	-0.89126	1.63386
							6.79297	0.430553	-0.89087	1.63179
							6.79339	0.429817	-0.89165	1.63043
							6.7938	0.429625	-0.89164	1.6287
							6.79422	0.429403	-0.89154	1.62691
							6.79464	0.428968	-0.89183	1.62504
							6.79505	0.428671	-0.8921	1.62378
							6.79547	0.42898	-0.89271	1.62296
							6.79589	0.429148	-0.89344	1.62159
							6.79631	0.430275	-0.89397	1.61976
							6.79672	0.431704	-0.89415	1.61792
							6.79714	0.431671	-0.89386	1.61653
							6.79756	0.432167	-0.89385	1.61454
							6.79798	0.433363	-0.89358	1.61237
							6.79839	0.433519	-0.89315	1.61034
							6.79881	0.433191	-0.8935	1.6082
							6.79923	0.433596	-0.89378	1.60617
							6.79964	0.433935	-0.89428	1.60475
							6.80006	0.434124	-0.8948	1.60339
							6.80048	0.434242	-0.89508	1.60189
							6.8009	0.434319	-0.89461	1.60021
							6.80131	0.43454	-0.89514	1.59876
							6.80173	0.434757	-0.89592	1.59659
							6.80215	0.434935	-0.89574	1.59455
							6.80257	0.435421	-0.89768	1.59279
							6.80298	0.435951	-0.89757	1.59122
							6.8034	0.435869	-0.89752	1.58982
							6.80382	0.43577	-0.89799	1.58849
							6.80424	0.436399	-0.898	1.58707
							6.80465	0.437149	-0.89861	1.58561
							6.80507	0.436697	-0.8994	1.58407
							6.80549	0.435623	-0.90046	1.58268
							6.80591	0.436247	-0.90029	1.58057
							6.80632	0.436634	-0.90012	1.57733
							6.80674	0.436562	-0.89929	1.57509
							6.80716	0.435812	-0.89955	1.57358
							6.80757	0.435791	-0.90064	1.57086
							6.80799	0.436481	-0.90064	1.57001
							6.80841	0.437048	-0.90138	1.56797
							6.80883	0.437592	-0.90165	1.56622
							6.80924	0.437803	-0.90191	1.56422
							6.80966	0.437605	-0.90221	1.56283
							6.81008	0.437059	-0.9028	1.56031
							6.8105	0.436752	-0.90293	1.55816
							6.81091	0.436815	-0.90283	1.55624
							6.81133	0.436115	-0.90251	1.5545
							6.81175	0.435957	-0.90227	1.55211
							6.81217	0.436171	-0.90271	1.55088
							6.81258	0.436546	-0.90341	1.54974
							6.813	0.436279	-0.9038	1.54777
							6.81342	0.435631	-0.90398	1.54643
							6.81384	0.435959	-0.90397	1.54406
							6.81425	0.436075	-0.90473	1.54201
							6.81467	0.435516	-0.90471	1.53958
							6.81509	0.435831	-0.90482	1.53788
							6.8155	0.436214	-0.90459	1.53655
							6.81592	0.436108	-0.90404	1.535
							6.81634	0.436493	-0.90361	1.53365
							6.81676	0.437237	-0.90354	1.53307
							6.81717	0.435736	-0.90388	1.53187
							6.81759	0.434175	-0.90396	1.53083
							6.81801	0.433792	-0.90336	1.52948
							6.81843	0.432634	-0.90321	1.52687
							6.81884	0.430958	-0.90458	1.5259
							6.81926	0.429945	-0.90472	1.52417
							6.81968	0.429869	-0.9048	1.52314
							6.8201	0.429823	-0.90499	1.52155
							6.82051	0.42905	-0.90513	1.52009
							6.82093	0.428843	-0.90484	1.51887
							6.82135	0.428852	-0.90546	1.51739
							6.82176	0.42947	-0.90511	1.51591
							6.82218	0.429674	-0.90423	1.51514
							6.8226	0.429802	-0.90378	1.51391
							6.82302	0.429386	-0.90547	1.5124
							6.82343	0.429031	-0.90527	1.51052
							6.82385	0.429491	-0.90498	1.50863
							6.82427	0.429974	-0.90513	1.50732
							6.82469	0.429718	-0.90569	1.50531
							6.8251	0.429447	-0.90605	1.50388
							6.82552	0.43009	-0.90693	1.5026
							6.82594	0.430758	-0.90724	1.50144
							6.82636	0.430321	-0.90699	1.49944
							6.82677	0.43021	-0.90713	1.49742
							6.82719	0.429976	-0.90743	1.4956
							6.82761	0.430538	-0.90757	1.49428
							6.82802	0.430555	-0.90813	1.49259
							6.82844	0.430164	-0.90754	1.49129
							6.82886	0.430048	-0.90797	1.49002
							6.82928	0.429712	-0.9081	1.48844
							6.82969	0.429523	-0.909	1.48684
							6.83011	0.430414	-0.90892	1.48525
							6.83053	0.431238	-0.90811	1.48352
							6.83095	0.431175	-0.90816	1.48133
							6.83136	0.430998	-0.90798	1.47902
							6.83178	0.431604	-0.90795	1.47725
							6.8322	0.431437	-0.90813	1.47558
							6.83261	0.431839	-0.90875	1.4737
							6.83303	0.432459	-0.90846	1.47179
							6.83345	0.432367	-0.90801	1.47017
							6.83387	0.432484	-0.90832	1.46882
							6.83428	0.433298	-0.90803	1.46732
							6.8347	0.433882	-0.90734	1.46639
							6.83512	0.433878	-0.90697	1.46591
							6.83554	0.433781	-0.90737	1.46526
							6.83595	0.433653	-0.90809	1.46385
							6.83637	0.434795	-0.90892	1.46192
							6.83679	0.434921	-0.90927	1.46071
							6.83721	0.434984	-0.90942	1.45945
							6.83762	0.435242	-0.90991	1.45795
							6.83804	0.435322	-0.9097	1.45606
							6.83846	0.435308	-0.91006	1.45406
							6.83887	0.436563	-0.91068	1.45205
							6.83929	0.437954	-0.91157	1.45018
							6.83971	0.438593	-0.91125	1.44836
							6.84013	0.439041	-0.91128	1.44676
							6.84054	0.439024	-0.91114	1.44462
							6.84096	0.439249	-0.91074	1.44314
							6.84138	0.43951	-0.911	1.4422
							6.8418	0.438957	-0.91127	1.441
							6.84221	0.438414	-0.9122	1.43934
							6.84263	0.438002	-0.91308	1.43793
							6.84305	0.437546	-0.91391	1.43647
							6.84347	0.436676	-0.914	1.43505
							6.84388	0.437164	-0.91376	1.43369
							6.8443	0.436174	-0.91361	1.43177
							6.84472	0.436058	-0.91393	1.43024
							6.84513	0.435827	-0.91463	1.4286
							6.84555	0.436066	-0.91483	1.42681
							6.84597	0.435337	-0.91413	1.42424
							6.84639	0.434835	-0.91313	1.4224
							6.8468	0.434006	-0.91257	1.42012
							6.84722	0.43416	-0.91273	1.41819
							6.84764	0.434057	-0.91363	1.41693
							6.84806	0.43388	-0.9133	1.4156
							6.84847	0.432644	-0.91246	1.4143
							6.84889	0.432331	-0.91182	1.41308
							6.84931	0.432114	-0.91162	1.4114
							6.84973	0.431353	-0.91166	1.41036
							6.85014	0.431154	-0.91122	1.40928
							6.85056	0.431105	-0.91072	1.40761
							6.85098	0.430277	-0.91056	1.40754
							6.8514	0.430836	-0.91127	1.40651
							6.85181	0.431448	-0.91194	1.40471
							6.85223	0.430994	-0.91159	1.40228
							6.85265	0.431133	-0.91178	1.40088
							6.85306	0.431953	-0.91265	1.39861
							6.85348	0.431581	-0.91305	1.39781
							6.8539	0.431274	-0.91321	1.39618
							6.85432	0.431213	-0.91314	1.39451
							6.85473	0.431414	-0.914	1.39313
							6.85515	0.431795	-0.91415	1.39111
							6.85557	0.43219	-0.91471	1.38912
							6.85599	0.432465	-0.91453	1.38693
							6.8564	0.432964	-0.91452	1.38504
							6.85682	0.43335	-0.91522	1.38362
							6.85724	0.433432	-0.91533	1.38238
							6.85766	0.433741	-0.91566	1.38131
							6.85807	0.434139	-0.91505	1.37932
							6.85849	0.434591	-0.91468	1.37743
							6.85891	0.434973	-0.9146	1.37583
							6.85932	0.435154	-0.91505	1.37461
							6.85974	0.435204	-0.91532	1.37299
							6.86016	0.435015	-0.91615	1.37136
							6.86058	0.43446	-0.9158	1.36975
							6.86099	0.43364	-0.9168	1.36786
							6.86141	0.432922	-0.91651	1.36539
							6.86183	0.432632	-0.91599	1.36364
							6.86225	0.432554	-0.91625	1.36274
							6.86266	0.432798	-0.91563	1.36187
							6.86308	0.433277	-0.91651	1.3606
							6.8635	0.433449	-0.91553	1.35928
							6.86392	0.43367	-0.91538	1.35714
							6.86433	0.434179	-0.91536	1.35552
							6.86475	0.434435	-0.9155	1.35406
							6.86517	0.435202	-0.91539	1.35263
							6.86558	0.435562	-0.91611	1.35124
							6.866	0.435665	-0.9162	1.34978
							6.86642	0.435545	-0.91546	1.34876
							6.86684	0.435707	-0.91484	1.3479
							6.86725	0.435728	-0.91607	1.3468
							6.86767	0.436504	-0.91665	1.34555
							6.86809	0.436569	-0.91765	1.34345
							6.86851	0.436653	-0.91713	1.34207
							6.86892	0.436724	-0.91712	1.34058
							6.86934	0.437281	-0.91806	1.33942
							6.86976	0.438036	-0.91928	1.33828
							6.87017	0.437954	-0.92007	1.33676
							6.87059	0.438194	-0.92099	1.33457
							6.87101	0.4382	-0.92112	1.33311
							6.87143	0.437868	-0.92223	1.33167
							6.87185	0.438072	-0.92222	1.33106
							6.87226	0.437792	-0.922	1.33021
							6.87268	0.437544	-0.92216	1.32838
							6.8731	0.436869	-0.92247	1.32686
							6.87351	0.436449	-0.92346	1.32533
							6.87393	0.435452	-0.92376	1.32375
							6.87435	0.435083	-0.92334	1.32178
							6.87477	0.434296	-0.92315	1.32045
							6.87518	0.435167	-0.92374	1.31881
							6.8756	0.435392	-0.92285	1.31777
							6.87602	0.43424	-0.92303	1.31639
							6.87643	0.433041	-0.92232	1.31492
							6.87685	0.433794	-0.9237	1.31306
							6.87727	0.432499	-0.92432	1.3118
							6.87769	0.43181	-0.924	1.30984
							6.8781	0.431917	-0.92373	1.30813
							6.87852	0.431293	-0.92441	1.30675
							6.87894	0.430574	-0.92546	1.30509
							6.87936	0.4298	-0.92656	1.3033
							6.87977	0.429455	-0.92631	1.3016
							6.88019	0.430241	-0.92664	1.29961
							6.88061	0.429884	-0.92619	1.29878
							6.88103	0.429585	-0.92639	1.2977
							6.88144	0.430115	-0.92744	1.29506
							6.88186	0.430365	-0.92686	1.293
							6.88228	0.430895	-0.92747	1.29091
							6.8827	0.430105	-0.92737	1.28913
							6.88311	0.429691	-0.92814	1.28763
							6.88353	0.430155	-0.92858	1.28643
							6.88395	0.428858	-0.92847	1.2853
							6.88436	0.428082	-0.92858	1.28405
							6.88478	0.428455	-0.92838	1.28342
							6.8852	0.428291	-0.92822	1.28256
							6.88562	0.428553	-0.92785	1.28164
							6.88603	0.428123	-0.92694	1.27936
							6.88645	0.429251	-0.92658	1.27782
							6.88687	0.429079	-0.92719	1.27648
							6.88729	0.429228	-0.92768	1.27503
							6.8877	0.43001	-0.92832	1.27387
							6.88812	0.430145	-0.92839	1.27308
							6.88854	0.429768	-0.92826	1.27206
							6.88896	0.430878	-0.92789	1.27053
							6.88937	0.431263	-0.92828	1.26947
							6.88979	0.432207	-0.92822	1.2685
							6.89021	0.432123	-0.92889	1.26698
							6.89062	0.432301	-0.92944	1.26537
							6.89104	0.432766	-0.92923	1.26393
							6.89146	0.433296	-0.92921	1.26297
							6.89188	0.432972	-0.92964	1.26224
							6.89229	0.432156	-0.92987	1.26106
							6.89271	0.431831	-0.93077	1.25948
							6.89313	0.431549	-0.93169	1.25803
							6.89355	0.431953	-0.93116	1.25633
							6.89396	0.432659	-0.9308	1.25415
							6.89438	0.43285	-0.93025	1.25222
							6.8948	0.433323	-0.92969	1.25073
							6.89522	0.433807	-0.92959	1.24917
							6.89563	0.433443	-0.92955	1.2471
							6.89605	0.4321	-0.93046	1.24578
							6.89647	0.431831	-0.93163	1.24499
							6.89689	0.432102	-0.93229	1.2438
							6.8973	0.431364	-0.93242	1.24277
							6.89772	0.430815	-0.93199	1.2417
							6.89814	0.430809	-0.93158	1.24029
							6.89855	0.430691	-0.93186	1.23864
							6.89897	0.430496	-0.93203	1.2368
							6.89939	0.430008	-0.93158	1.23512
							6.89981	0.43055	-0.93175	1.23302
							6.90022	0.431011	-0.93128	1.23125
							6.90064	0.430939	-0.93253	1.22988
							6.90106	0.430141	-0.93245	1.22858
							6.90147	0.429455	-0.9333	1.22671
							6.90189	0.429039	-0.9336	1.22542
							6.90231	0.429903	-0.93268	1.22375
							6.90273	0.429264	-0.93269	1.2227
							6.90315	0.429827	-0.93295	1.22195
							6.90356	0.430065	-0.93381	1.22054
							6.90398	0.429691	-0.93353	1.21925
							6.9044	0.430515	-0.93384	1.2185
							6.90481	0.431292	-0.93432	1.21777
							6.90523	0.430912	-0.93512	1.21663
							6.90565	0.430813	-0.93594	1.21567
							6.90607	0.430424	-0.93608	1.21447
							6.90648	0.429773	-0.93687	1.21293
							6.9069	0.428598	-0.9378	1.2113
							6.90732	0.428001	-0.9383	1.20988
							6.90773	0.427916	-0.93849	1.20826
							6.90815	0.427069	-0.93925	1.20722
							6.90857	0.42605	-0.93969	1.20577
							6.90899	0.425661	-0.93993	1.20455
							6.9094	0.424902	-0.94019	1.20385
							6.90982	0.424175	-0.94071	1.20294
							6.91024	0.423859	-0.9414	1.20247
							6.91066	0.423239	-0.94198	1.20125
							6.91107	0.422791	-0.94173	1.19973
							6.91149	0.422359	-0.94137	1.19804
							6.91191	0.421944	-0.94131	1.1969
							6.91233	0.42277	-0.94148	1.19524
							6.91274	0.423737	-0.94169	1.19466
							6.91316	0.423523	-0.94137	1.19325
							6.91358	0.423962	-0.9408	1.19163
							6.91399	0.423763	-0.94036	1.19107
							6.91441	0.422852	-0.9411	1.18998
							6.91483	0.423307	-0.94112	1.18843
							6.91525	0.423674	-0.9419	1.1873
							6.91566	0.422581	-0.94177	1.18602
							6.91608	0.422911	-0.94126	1.18493
							6.9165	0.423517	-0.94308	1.18372
							6.91692	0.424385	-0.94221	1.18223
							6.91733	0.424942	-0.94184	1.18092
							6.91775	0.4244	-0.94156	1.17936
							6.91817	0.425238	-0.94209	1.17817
							6.91859	0.425175	-0.94271	1.17653
							6.919	0.424469	-0.94329	1.17489
							6.91942	0.423841	-0.94315	1.17355
							6.91984	0.423359	-0.94242	1.17199
							6.92026	0.423826	-0.94289	1.17119
							6.92067	0.422638	-0.943	1.16875
							6.92109	0.42231	-0.94344	1.16707
							6.92151	0.421198	-0.94306	1.16555
							6.92192	0.422382	-0.94327	1.16374
							6.92234	0.421831	-0.94357	1.16219
							6.92276	0.421783	-0.94399	1.1608
							6.92318	0.420631	-0.9443	1.15914
							6.92359	0.421602	-0.94368	1.15791
							6.92401	0.421743	-0.94358	1.15642
							6.92443	0.421806	-0.94338	1.1548
							6.92485	0.421896	-0.9431	1.15338
							6.92526	0.422016	-0.94305	1.15162
							6.92568	0.422316	-0.94278	1.15005
							6.9261	0.423534	-0.94259	1.14852
							6.92652	0.424109	-0.94237	1.14641
							6.92693	0.424261	-0.94271	1.14472
							6.92735	0.424341	-0.94249	1.14352
							6.92777	0.424459	-0.94225	1.14243
							6.92819	0.424681	-0.94221	1.1412
							6.9286	0.425358	-0.94259	1.13984
							6.92902	0.425743	-0.94226	1.13847
							6.92944	0.425819	-0.94225	1.13745
							6.92985	0.425861	-0.94291	1.13623
							6.93027	0.425682	-0.94254	1.13499
							6.93069	0.425869	-0.9427	1.13305
							6.93111	0.42687	-0.94248	1.13268
							6.93152	0.427544	-0.94145	1.13194
							6.93194	0.427179	-0.94136	1.13124
							6.93236	0.426186	-0.94143	1.13074
							6.93278	0.425585	-0.94227	1.12965
							6.93319	0.425442	-0.94192	1.12787
							6.93361	0.42569	-0.94145	1.12646
							6.93403	0.425768	-0.94111	1.12504
							6.93445	0.426018	-0.94136	1.12342
							6.93486	0.426374	-0.94163	1.12173
							6.93528	0.426788	-0.94186	1.12034
							6.9357	0.426504	-0.94239	1.11939
							6.93611	0.426723	-0.94178	1.11773
							6.93653	0.425861	-0.94175	1.11578
							6.93695	0.42581	-0.94196	1.11424
							6.93737	0.425848	-0.94133	1.11338
							6.93778	0.425135	-0.94156	1.11249
							6.9382	0.426292	-0.9414	1.11054
							6.93862	0.425983	-0.94136	1.10901
							6.93903	0.426008	-0.94149	1.10777
							6.93945	0.427076	-0.94136	1.10682
							6.93987	0.428125	-0.94111	1.10597
							6.94029	0.428782	-0.9418	1.10481
							6.94071	0.428419	-0.94215	1.10361
							6.94112	0.42967	-0.94201	1.10334
							6.94154	0.429392	-0.94184	1.10158
							6.94196	0.430012	-0.94161	1.10043
							6.94237	0.429829	-0.94182	1.09864
							6.94279	0.430943	-0.94165	1.09761
							6.94321	0.43161	-0.94099	1.09673
							6.94363	0.432188	-0.94148	1.09658
							6.94404	0.431461	-0.94118	1.09582
							6.94446	0.43136	-0.94107	1.09465
							6.94488	0.431818	-0.94177	1.09353
							6.9453	0.43261	-0.94188	1.09211
							6.94571	0.432732	-0.94286	1.09083
							6.94613	0.431677	-0.94252	1.0899
							6.94655	0.431164	-0.9427	1.08965
							6.94696	0.430719	-0.94302	1.08856
							6.94738	0.430475	-0.94368	1.08844
							6.9478	0.43066	-0.94342	1.08732
							6.94822	0.431471	-0.94361	1.08646
							6.94863	0.431511	-0.94397	1.08541
							6.94905	0.431047	-0.94389	1.08445
							6.94947	0.431023	-0.94276	1.08366
							6.94989	0.431828	-0.94168	1.08271
							6.9503	0.432589	-0.94082	1.08171
							6.95072	0.433292	-0.94042	1.08084
							6.95114	0.433426	-0.94534	1.07971
							6.95156	0.432669	-0.94566	1.07811
							6.95197	0.431902	-0.9462	1.07708
							6.95239	0.432144	-0.94602	1.07597
							6.95281	0.432768	-0.94586	1.07515
							6.95322	0.432484	-0.94587	1.07402
							6.95364	0.431717	-0.94615	1.07295
							6.95406	0.431692	-0.94667	1.07137
							6.95448	0.432051	-0.94712	1.06972
							6.95489	0.432228	-0.9474	1.06851
							6.95531	0.432758	-0.94684	1.06742
							6.95573	0.432425	-0.94699	1.06651
							6.95615	0.432337	-0.94733	1.06533
							6.95656	0.432375	-0.94728	1.06415
							6.95698	0.432487	-0.94743	1.06296
							6.9574	0.432573	-0.94758	1.06154
							6.95782	0.432295	-0.94774	1.06011
							6.95823	0.431623	-0.94811	1.0588
							6.95865	0.430784	-0.94897	1.05757
							6.95907	0.430758	-0.94964	1.05712
							6.95948	0.43025	-0.94973	1.05644
							6.9599	0.429781	-0.95034	1.05499
							6.96032	0.42955	-0.95023	1.05319
							6.96074	0.428915	-0.94987	1.0517
							6.96115	0.428608	-0.95023	1.05051
							6.96157	0.428785	-0.95038	1.04959
							6.96199	0.428371	-0.95038	1.0481
							6.96241	0.428421	-0.95034	1.04703
							6.96282	0.428921	-0.95116	1.04557
							6.96324	0.42893	-0.95155	1.04355
							6.96366	0.428669	-0.95166	1.04164
							6.96408	0.428358	-0.95157	1.03974
							6.96449	0.428425	-0.95164	1.03836
							6.96491	0.429249	-0.95262	1.03729
							6.96533	0.429802	-0.95329	1.03644
							6.96575	0.429276	-0.95322	1.03514
							6.96616	0.428379	-0.95319	1.03384
							6.96658	0.427614	-0.95381	1.03247
							6.967	0.428509	-0.95471	1.03075
							6.96741	0.427355	-0.95446	1.02937
							6.96783	0.426916	-0.95465	1.02815
							6.96825	0.427015	-0.9546	1.02672
							6.96867	0.42749	-0.95377	1.02544
							6.96908	0.427158	-0.95427	1.02383
							6.9695	0.426804	-0.95441	1.02187
							6.96992	0.42767	-0.95629	1.02094
							6.97034	0.428072	-0.95738	1.02035
							6.97075	0.428076	-0.95774	1.01904
							6.97117	0.427225	-0.9575	1.01761
							6.97159	0.427166	-0.95772	1.01573
							6.97201	0.427147	-0.95747	1.01485
							6.97242	0.4272	-0.95714	1.0141
							6.97284	0.427126	-0.95678	1.01287
							6.97326	0.427372	-0.95645	1.01187
							6.97367	0.427242	-0.95661	1.01133
							6.97409	0.427694	-0.95654	1.01049
							6.97451	0.428225	-0.95651	1.00974
							6.97493	0.428789	-0.95708	1.00878
							6.97534	0.428183	-0.95766	1.00752
							6.97576	0.427826	-0.95722	1.00634
							6.97618	0.427341	-0.95696	1.00585
							6.9766	0.426886	-0.95794	1.00494
							6.97701	0.42692	-0.95803	1.00361
							6.97743	0.426109	-0.95759	1.00283
							6.97785	0.4256	-0.95794	1.00154
							6.97827	0.425112	-0.95883	1.00073
							6.97868	0.42466	-0.95978	0.999563
							6.9791	0.425276	-0.95989	0.998118
							6.97952	0.425787	-0.95988	0.996929
							6.97994	0.425606	-0.9598	0.995854
							6.98035	0.42631	-0.96031	0.993403
							6.98077	0.426773	-0.96003	0.991411
							6.98119	0.426903	-0.95891	0.990116
							6.9816	0.427549	-0.95859	0.989001
							6.98202	0.428381	-0.95917	0.988301
							6.98244	0.428263	-0.95995	0.987013
							6.98286	0.42852	-0.95974	0.985026
							6.98327	0.427977	-0.96066	0.983643
							6.98369	0.427475	-0.96041	0.982165
							6.98411	0.427853	-0.96022	0.981032
							6.98452	0.428307	-0.9597	0.979355
							6.98494	0.428156	-0.95962	0.978424
							6.98536	0.427588	-0.95885	0.978001
							6.98578	0.427801	-0.95902	0.976725
							6.9862	0.428288	-0.95939	0.97505
							6.98661	0.427963	-0.95908	0.973425
							6.98703	0.427809	-0.9581	0.972443
							6.98745	0.427584	-0.95848	0.97159
							6.98786	0.428598	-0.95791	0.970316
							6.98828	0.429136	-0.95736	0.968865
							6.9887	0.429493	-0.95834	0.967598
							6.98912	0.429762	-0.9589	0.966185
							6.98953	0.429352	-0.95892	0.96541
							6.98995	0.429583	-0.95909	0.964258
							6.99037	0.429338	-0.9583	0.963028
							6.99078	0.428997	-0.95793	0.962055
							6.9912	0.429056	-0.95813	0.961561
							6.99162	0.429399	-0.95847	0.961052
							6.99204	0.429836	-0.95903	0.960322
							6.99245	0.429165	-0.95952	0.958935
							6.99287	0.428881	-0.95942	0.957356
							6.99329	0.430111	-0.95933	0.956183
							6.99371	0.429722	-0.95991	0.955187
							6.99412	0.430775	-0.96019	0.954361
							6.99454	0.429861	-0.96027	0.953367
							6.99496	0.42979	-0.9602	0.953041
							6.99538	0.429058	-0.96046	0.951832
							6.99579	0.429052	-0.9606	0.950337
							6.99621	0.429644	-0.95991	0.949074
							6.99663	0.429972	-0.95915	0.947693
							6.99704	0.43017	-0.95974	0.946841
							6.99746	0.430378	-0.95923	0.945624
							6.99788	0.431545	-0.95964	0.944275
							6.9983	0.432358	-0.95951	0.943495
							6.99871	0.432426	-0.95942	0.942589
							6.99913	0.432108	-0.95965	0.941487
							6.99955	0.432388	-0.95954	0.940422
							6.99997	0.432899	-0.9593	0.939287
							7.00038	0.433146	-0.95845	0.9385
							7.0008	0.433359	-0.95772	0.937262
							7.00122	0.431843	-0.95778	0.936697
							7.00164	0.430918	-0.95856	0.936371
							7.00205	0.431841	-0.95917	0.935013
							7.00247	0.43088	-0.9584	0.934227
							7.00289	0.430695	-0.95757	0.933279
							7.00331	0.431057	-0.95783	0.93249
							7.00372	0.431675	-0.9576	0.931631
							7.00414	0.432205	-0.95706	0.930722
							7.00456	0.432972	-0.95729	0.92973
							7.00497	0.433502	-0.95806	0.928114
							7.00539	0.432667	-0.95914	0.926773
							7.00581	0.432577	-0.95913	0.925812
							7.00623	0.432648	-0.9594	0.924578
							7.00664	0.432716	-0.95975	0.923647
							7.00706	0.432285	-0.95981	0.923514
							7.00748	0.432112	-0.95981	0.922489
							7.0079	0.431868	-0.96064	0.922097
							7.00831	0.431068	-0.96067	0.920832
							7.00873	0.431097	-0.9614	0.91977
							7.00915	0.431461	-0.96249	0.918875
							7.00957	0.431969	-0.96154	0.918085
							7.00998	0.431501	-0.96236	0.916792
							7.0104	0.431093	-0.96183	0.915858
							7.01082	0.430691	-0.96209	0.914521
							7.01124	0.430256	-0.96202	0.913559
							7.01165	0.430305	-0.96206	0.912043
							7.01207	0.430243	-0.9619	0.910591
							7.01249	0.430038	-0.96225	0.909996
							7.0129	0.42981	-0.9625	0.90815
							7.01332	0.429646	-0.96318	0.907377
							7.01374	0.429541	-0.96309	0.905802
							7.01416	0.429295	-0.9621	0.904482
							7.01457	0.429703	-0.96201	0.903269
							7.01499	0.429991	-0.9624	0.902066
							7.01541	0.430178	-0.96235	0.901112
							7.01583	0.430847	-0.96269	0.900149
							7.01624	0.43063	-0.96237	0.899243
							7.01666	0.430464	-0.96272	0.898407
							7.01708	0.430344	-0.96373	0.897501
							7.0175	0.430376	-0.96409	0.896063
							7.01791	0.430489	-0.96399	0.894757
							7.01833	0.430071	-0.96426	0.893715
							7.01875	0.430866	-0.96483	0.892992
							7.01916	0.42988	-0.9656	0.891503
							7.01958	0.429384	-0.96654	0.890793
							7.02	0.429417	-0.96641	0.889702
							7.02042	0.429443	-0.96661	0.888836
							7.02083	0.429157	-0.9672	0.888033
							7.02125	0.429163	-0.96809	0.887507
							7.02167	0.429123	-0.96832	0.88698
							7.02208	0.428801	-0.96835	0.886282
							7.0225	0.428947	-0.9682	0.885029
							7.02292	0.429672	-0.96784	0.883736
							7.02334	0.430046	-0.96845	0.882784
							7.02376	0.430626	-0.9695	0.881983
							7.02417	0.430729	-0.97036	0.881605
							7.02459	0.430206	-0.9703	0.880644
							7.02501	0.429813	-0.97023	0.879549
							7.02542	0.429972	-0.97039	0.878224
							7.02584	0.430552	-0.96967	0.876662
							7.02626	0.429808	-0.96982	0.875426
							7.02668	0.429588	-0.97039	0.874333
							7.02709	0.42923	-0.96978	0.873135
							7.02751	0.428261	-0.96989	0.871989
							7.02793	0.426991	-0.9702	0.871165
							7.02835	0.426659	-0.97102	0.870726
							7.02876	0.427006	-0.97096	0.869982
							7.02918	0.427095	-0.97052	0.869051
							7.0296	0.426266	-0.96954	0.868733
							7.03001	0.425974	-0.97075	0.867798
							7.03043	0.425741	-0.971	0.866841
							7.03085	0.425539	-0.97124	0.865921
							7.03127	0.4244	-0.97134	0.864409
							7.03168	0.4242	-0.97272	0.863032
							7.0321	0.424183	-0.97255	0.861843
							7.03252	0.4233	-0.97308	0.860916
							7.03294	0.423674	-0.97311	0.860268
							7.03335	0.423359	-0.97267	0.85932
							7.03377	0.423395	-0.97347	0.858132
							7.03419	0.422945	-0.97406	0.856934
							7.03461	0.422731	-0.97479	0.856108
							7.03502	0.422262	-0.97464	0.855376
							7.03544	0.422377	-0.97542	0.855032
							7.03586	0.421312	-0.97515	0.854433
							7.03627	0.420792	-0.975	0.853295
							7.03669	0.42066	-0.97476	0.852076
							7.03711	0.420597	-0.97507	0.850998
							7.03753	0.420664	-0.97582	0.850216
							7.03794	0.420712	-0.97598	0.849581
							7.03836	0.420401	-0.97619	0.848887
							7.03878	0.420471	-0.97589	0.847315
							7.0392	0.420229	-0.97585	0.846237
							7.03961	0.421471	-0.97551	0.844618
							7.04003	0.421257	-0.97485	0.842989
							7.04045	0.420996	-0.97461	0.842131
							7.04087	0.420752	-0.97504	0.841082
							7.04128	0.420378	-0.97542	0.84063
							7.0417	0.420097	-0.97605	0.839995
							7.04212	0.420013	-0.97705	0.839356
							7.04253	0.419952	-0.97747	0.838438
							7.04295	0.420345	-0.97763	0.837691
							7.04337	0.42046	-0.97824	0.836567
							7.04379	0.420174	-0.97816	0.835539
							7.0442	0.419172	-0.97836	0.834704
							7.04462	0.41877	-0.97756	0.833782
							7.04504	0.419079	-0.97761	0.832428
							7.04546	0.418734	-0.97772	0.831295
							7.04587	0.418736	-0.97806	0.830082
							7.04629	0.41869	-0.9777	0.830061
							7.04671	0.418797	-0.9782	0.829909
							7.04713	0.418779	-0.97732	0.828476
							7.04754	0.419027	-0.97781	0.827343
							7.04796	0.419689	-0.97877	0.826439
							7.04838	0.420692	-0.97833	0.825913
							7.0488	0.421043	-0.97812	0.824635
							7.04921	0.421728	-0.9776	0.823756
							7.04963	0.421827	-0.97786	0.822941
							7.05005	0.422607	-0.97824	0.822315
							7.05046	0.422829	-0.97963	0.821388
							7.05088	0.423023	-0.97999	0.820425
							7.0513	0.42322	-0.98033	0.819586
							7.05172	0.422771	-0.98126	0.818821
							7.05213	0.423548	-0.98174	0.817772
							7.05255	0.423706	-0.98159	0.817179
							7.05297	0.423553	-0.98204	0.816302
							7.05339	0.423887	-0.98253	0.815031
							7.0538	0.42415	-0.98336	0.813906
							7.05422	0.424019	-0.9834	0.812697
							7.05464	0.423695	-0.98232	0.810887
							7.05506	0.423418	-0.9821	0.809561
							7.05547	0.423609	-0.98242	0.808747
							7.05589	0.42351	-0.9824	0.807869
							7.05631	0.423174	-0.98225	0.807045
							7.05672	0.423771	-0.98289	0.805876
							7.05714	0.424202	-0.98303	0.804175
							7.05756	0.423756	-0.98302	0.802952
							7.05798	0.424219	-0.9827	0.801874
							7.05839	0.423632	-0.98206	0.800432
							7.05881	0.423655	-0.98266	0.798901
							7.05923	0.423101	-0.98279	0.798142
							7.05965	0.422955	-0.98312	0.797852
							7.06006	0.422689	-0.9843	0.79707
							7.06048	0.422905	-0.98529	0.795985
							7.0609	0.423626	-0.98531	0.794972
							7.06131	0.42411	-0.98541	0.79405
							7.06173	0.424299	-0.98583	0.792841
							7.06215	0.424778	-0.98567	0.791428
							7.06257	0.424692	-0.98588	0.790566
							7.06298	0.424086	-0.98601	0.790093
							7.0634	0.423477	-0.98571	0.789435
							7.06382	0.423206	-0.98617	0.78867
							7.06424	0.422791	-0.98601	0.787915
							7.06465	0.423273	-0.98593	0.787779
							7.06507	0.421629	-0.98629	0.78759
							7.06549	0.421658	-0.98636	0.786623
							7.06591	0.421474	-0.98618	0.785675
							7.06632	0.420706	-0.98636	0.78505
							7.06674	0.42057	-0.9867	0.784115
							7.06716	0.420712	-0.98698	0.783404
							7.06757	0.420738	-0.98725	0.783015
							7.06799	0.42071	-0.98789	0.782475
							7.06841	0.420467	-0.98863	0.782238
							7.06883	0.419769	-0.98872	0.781431
							7.06924	0.419289	-0.98881	0.78072
							7.06966	0.417812	-0.98883	0.778805
							7.07008	0.41749	-0.98904	0.777136
							7.0705	0.41733	-0.98941	0.775957
							7.07091	0.417635	-0.98953	0.775269
							7.07133	0.417591	-0.98984	0.774651
							7.07175	0.41666	-0.98979	0.773667
							7.07217	0.415535	-0.98961	0.773304
							7.07258	0.415508	-0.9895	0.772776
							7.073	0.415747	-0.98867	0.771141
							7.07342	0.415146	-0.98827	0.769451
							7.07383	0.415474	-0.98821	0.768509
							7.07425	0.415182	-0.98736	0.767472
							7.07467	0.41489	-0.98694	0.766249
							7.07509	0.414316	-0.9866	0.764935
							7.0755	0.41431	-0.98632	0.764906
							7.07592	0.414484	-0.98625	0.76462
							7.07634	0.4139	-0.98596	0.763541
							7.07676	0.413546	-0.98591	0.76252
							7.07717	0.413454	-0.9858	0.761723
							7.07759	0.413219	-0.98588	0.760576
							7.07801	0.413544	-0.98566	0.760231
							7.07843	0.413839	-0.98606	0.759274
							7.07884	0.41403	-0.9864	0.758316
							7.07926	0.414555	-0.98618	0.758007
							7.07968	0.414942	-0.98501	0.756611
							7.0801	0.415371	-0.98484	0.757075
							7.08051	0.415993	-0.98494	0.756043
							7.08093	0.416	-0.98376	0.755579
							7.08135	0.41577	-0.98198	0.754942
							7.08176	0.415413	-0.98091	0.754107
							7.08218	0.414845	-0.98056	0.753697
							7.0826	0.415382	-0.98006	0.751974
							7.08302	0.416422	-0.98023	0.750881
							7.08343	0.416784	-0.97915	0.750752
							7.08385	0.416754	-0.97861	0.749867
							7.08427	0.416224	-0.97821	0.748842
							7.08469	0.416109	-0.97758	0.748629
							7.0851	0.416618	-0.97711	0.747978
							7.08552	0.416513	-0.97638	0.74687
							7.08594	0.417063	-0.97541	0.745127
							7.08636	0.418001	-0.97485	0.744032
							7.08677	0.418007	-0.97475	0.742731
							7.08719	0.418297	-0.97495	0.741406
							7.08761	0.418112	-0.97449	0.7398
							7.08802	0.418882	-0.97397	0.738535
							7.08844	0.418777	-0.97294	0.737816
							7.08886	0.418186	-0.97122	0.737213
							7.08928	0.419369	-0.96931	0.735903
							7.08969	0.419436	-0.96785	0.734793
							7.09011	0.419729	-0.96694	0.734055
							7.09053	0.419912	-0.96568	0.73276
							7.09095	0.420443	-0.96434	0.731728
							7.09136	0.420963	-0.96309	0.730768
							7.09178	0.421402	-0.96256	0.729138
							7.0922	0.422192	-0.96051	0.72814
							7.09262	0.422714	-0.96003	0.727024
							7.09303	0.42211	-0.95943	0.726807
							7.09345	0.422089	-0.95867	0.726244
							7.09387	0.422478	-0.95779	0.72514
							7.09429	0.422752	-0.95685	0.724421
							7.0947	0.423176	-0.95685	0.723536
							7.09512	0.423122	-0.95617	0.722569
							7.09554	0.423218	-0.9552	0.721943
							7.09595	0.423384	-0.95528	0.721451
							7.09637	0.423786	-0.95468	0.721068
							7.09679	0.423479	-0.95441	0.720921
							7.09721	0.423662	-0.95417	0.720522
							7.09762	0.423803	-0.95395	0.719818
							7.09804	0.423882	-0.95269	0.719572
							7.09846	0.423529	-0.95149	0.719044
							7.09887	0.423023	-0.95125	0.718144
							7.09929	0.42263	-0.95012	0.717367
							7.09971	0.421722	-0.94993	0.716719
							7.10013	0.421143	-0.95029	0.71592
							7.10054	0.421131	-0.95078	0.714707
							7.10096	0.421194	-0.94994	0.714546
							7.10138	0.421457	-0.95059	0.714237
							7.1018	0.421709	-0.95124	0.713871
							7.10221	0.421381	-0.95154	0.713351
							7.10263	0.421509	-0.95143	0.712464
							7.10305	0.421385	-0.95144	0.711209
							7.10347	0.420601	-0.9512	0.710263
							7.10388	0.420082	-0.95079	0.709402
							7.1043	0.420313	-0.95031	0.708803
							7.10472	0.421398	-0.95062	0.708147
							7.10513	0.421793	-0.95076	0.707175
							7.10555	0.421698	-0.95015	0.706139
							7.10597	0.421829	-0.95003	0.705668
							7.10639	0.421232	-0.95015	0.704771
							7.1068	0.420496	-0.95054	0.703329
							7.10722	0.420658	-0.95117	0.702233
							7.10764	0.420683	-0.95117	0.701693
							7.10806	0.421183	-0.95114	0.701271
							7.10847	0.42107	-0.95134	0.700241
							7.10889	0.422255	-0.95188	0.699436
							7.10931	0.423592	-0.95288	0.698591
							7.10973	0.424641	-0.95306	0.69804
							7.11014	0.425161	-0.95422	0.69714
							7.11056	0.42593	-0.9555	0.69615
							7.11098	0.426233	-0.95688	0.695671
							7.11139	0.426235	-0.95743	0.693951
							7.11181	0.425903	-0.95768	0.692841
							7.11223	0.425217	-0.95791	0.691939
							7.11265	0.424883	-0.95829	0.691532
							7.11306	0.425261	-0.95874	0.691017
							7.11348	0.426119	-0.95884	0.690928
							7.1139	0.425791	-0.95875	0.690272
							7.11432	0.426046	-0.95912	0.689966
							7.11473	0.426571	-0.95987	0.689223
							7.11515	0.42588	-0.96052	0.688463
							7.11557	0.425604	-0.96115	0.687849
							7.11599	0.425457	-0.96211	0.687351
							7.1164	0.42494	-0.96267	0.686556
							7.11682	0.424934	-0.96307	0.685707
							7.11724	0.425463	-0.96356	0.685454
							7.11766	0.425659	-0.96383	0.685311
							7.11807	0.425932	-0.96346	0.684899
							7.11849	0.426456	-0.96401	0.683804
							7.11891	0.427214	-0.96454	0.682595
							7.11932	0.427799	-0.9648	0.682116
							7.11974	0.428263	-0.96524	0.681626
							7.12016	0.428568	-0.96533	0.680947
							7.12058	0.428488	-0.96552	0.680445
							7.12099	0.429211	-0.96502	0.680422
							7.12141	0.428553	-0.96545	0.679726
							7.12183	0.428682	-0.96476	0.678494
							7.12225	0.428204	-0.96466	0.677489
							7.12266	0.428055	-0.96489	0.676722
							7.12308	0.42798	-0.96517	0.676075
							7.1235	0.427992	-0.96521	0.675249
							7.12392	0.428238	-0.96569	0.674223
							7.12433	0.42885	-0.96638	0.672941
							7.12475	0.428875	-0.96778	0.671761
							7.12517	0.428341	-0.96763	0.670624
							7.12559	0.428139	-0.96769	0.669985
							7.126	0.428677	-0.96732	0.669932
							7.12642	0.428982	-0.96818	0.669619
							7.12684	0.429298	-0.96739	0.669033
							7.12725	0.429712	-0.96873	0.668101
							7.12767	0.430285	-0.96903	0.667032
							7.12809	0.430811	-0.96854	0.665842
							7.12851	0.430843	-0.96724	0.664343
							7.12892	0.430632	-0.96603	0.663918
							7.12934	0.430265	-0.96646	0.663834
							7.12976	0.429647	-0.96536	0.663037
							7.13018	0.429392	-0.96615	0.661917
							7.13059	0.429274	-0.96708	0.661051
							7.13101	0.42922	-0.96606	0.660649
							7.13143	0.429262	-0.96482	0.659659
							7.13185	0.430164	-0.9648	0.659018
							7.13226	0.43119	-0.96596	0.658911
							7.13268	0.432264	-0.96686	0.658789
							7.1331	0.433676	-0.96726	0.65815
							7.13351	0.434612	-0.96729	0.657715
							7.13393	0.434809	-0.96761	0.657131
							7.13435	0.434958	-0.96818	0.656613
							7.13477	0.43561	-0.96873	0.656212
							7.13518	0.436066	-0.9687	0.655401
							7.1356	0.437386	-0.96849	0.654776
							7.13602	0.437723	-0.96825	0.654209
							7.13643	0.439411	-0.96877	0.652882
							7.13685	0.44066	-0.96863	0.651461
							7.13727	0.441156	-0.96946	0.65016
							7.13769	0.442467	-0.96992	0.649441
							7.1381	0.445068	-0.97019	0.648754
							7.13852	0.445791	-0.97069	0.648882
							7.13894	0.446873	-0.97076	0.648804
							7.13936	0.447609	-0.97109	0.64806
							7.13977	0.44857	-0.97129	0.646982
							7.14019	0.449379	-0.97164	0.645792
							7.14061	0.450457	-0.97238	0.6451
							7.14103	0.451151	-0.97273	0.644257
							7.14144	0.451735	-0.97306	0.642718
							7.14186	0.452982	-0.97396	0.642123
							7.14228	0.454052	-0.97546	0.641045
							7.14269	0.455084	-0.97652	0.640425
							7.14311	0.456633	-0.97742	0.639767
							7.14353	0.457146	-0.97814	0.639126
							7.14395	0.457521	-0.97893	0.637274
							7.14436	0.458353	-0.97916	0.636994
							7.14478	0.459974	-0.97901	0.63633
							7.1452	0.461063	-0.97822	0.635428
							7.14562	0.462313	-0.9789	0.634938
							7.14603	0.462519	-0.97878	0.63422
							7.14645	0.463455	-0.97928	0.633324
							7.14687	0.464817	-0.97958	0.633263
							7.14729	0.465145	-0.97956	0.632944
							7.1477	0.466177	-0.97925	0.632241
							7.14812	0.466434	-0.979	0.631768
							7.14854	0.466824	-0.97901	0.63048
							7.14895	0.46664	-0.98019	0.629101
							7.14937	0.466595	-0.98198	0.628437
							7.14979	0.466415	-0.98257	0.627623
							7.15021	0.466801	-0.98368	0.626999
							7.15062	0.467091	-0.98372	0.626555
							7.15104	0.466951	-0.9838	0.625397
							7.15146	0.467556	-0.98446	0.624396
							7.15188	0.468363	-0.986	0.623598
							7.15229	0.468325	-0.98575	0.622912
							7.15271	0.468075	-0.98526	0.622563
							7.15313	0.467676	-0.98591	0.621729
							7.15355	0.467171	-0.9869	0.620684
							7.15396	0.467039	-0.98699	0.620463
							7.15438	0.467112	-0.98621	0.619953
							7.1548	0.46829	-0.98538	0.618853
							7.15522	0.467922	-0.98458	0.617987
							7.15563	0.46768	-0.98295	0.617224
							7.15605	0.468109	-0.98194	0.61706
							7.15647	0.468943	-0.98139	0.616127
							7.15688	0.468588	-0.98108	0.614834
							7.1573	0.469019	-0.98077	0.613156
							7.15772	0.469275	-0.98004	0.612627
							7.15814	0.468428	-0.97949	0.612416
							7.15855	0.46735	-0.97957	0.611496
							7.15897	0.467047	-0.97966	0.610752
							7.15939	0.46669	-0.98027	0.609783
							7.15981	0.466345	-0.98129	0.609131
							7.16022	0.465504	-0.98171	0.608359
							7.16064	0.464514	-0.98183	0.60747
							7.16106	0.463863	-0.98198	0.606896
							7.16148	0.46336	-0.98201	0.606673
							7.16189	0.463118	-0.98246	0.606468
							7.16231	0.462831	-0.9829	0.606417
							7.16273	0.462555	-0.98264	0.605778
							7.16315	0.462854	-0.98228	0.605084
							7.16356	0.462719	-0.98229	0.604502
							7.16398	0.461931	-0.98262	0.603499
							7.1644	0.461821	-0.98289	0.602816
							7.16481	0.461243	-0.98279	0.602684
							7.16523	0.460085	-0.9828	0.60228
							7.16565	0.459444	-0.98338	0.601408
							7.16607	0.458996	-0.98352	0.600052
							7.16648	0.458355	-0.98327	0.598959
							7.1669	0.457354	-0.98344	0.598448
							7.16732	0.456656	-0.98439	0.598139
							7.16774	0.457024	-0.98478	0.59791
							7.16815	0.457327	-0.98595	0.597103
							7.16857	0.45718	-0.98634	0.596356
							7.16899	0.456871	-0.98674	0.596033
							7.16941	0.456758	-0.98687	0.595419
							7.16982	0.456629	-0.98686	0.594925
							7.17024	0.457539	-0.98693	0.593968
							7.17066	0.458017	-0.98634	0.593006
							7.17107	0.458242	-0.98644	0.592379
							7.17149	0.45981	-0.98702	0.591421
							7.17191	0.459335	-0.98749	0.590836
							7.17233	0.459604	-0.98838	0.589779
							7.17274	0.459202	-0.98882	0.589049
							7.17316	0.458639	-0.99005	0.5887
							7.17358	0.458405	-0.99079	0.588339
							7.17399	0.459114	-0.99078	0.587658
							7.17441	0.460447	-0.99046	0.587254
							7.17483	0.461359	-0.98659	0.586182
							7.17525	0.4624	-0.9824	0.585125
							7.17567	0.46347	-0.97892	0.584214
							7.17608	0.464117	-0.97518	0.584418
							7.1765	0.464499	-0.97279	0.584149
							7.17692	0.463787	-0.97232	0.583651
							7.17733	0.463045	-0.97342	0.582846
							7.17775	0.462223	-0.97348	0.582094
							7.17817	0.461582	-0.97256	0.581417
							7.17859	0.460455	-0.97286	0.580681
							7.179	0.459352	-0.97248	0.579897
							7.17942	0.458305	-0.97314	0.579178
							7.17984	0.458479	-0.97275	0.578556
							7.18025	0.458363	-0.97327	0.577791
							7.18067	0.457781	-0.974	0.577505
							7.18109	0.458269	-0.97363	0.577545
							7.18151	0.458012	-0.97451	0.577563
							7.18192	0.458437	-0.97463	0.576836
							7.18234	0.458632	-0.9743	0.575711
							7.18276	0.458151	-0.97457	0.574606
							7.18318	0.457466	-0.97435	0.573412
							7.18359	0.456596	-0.97311	0.572567
							7.18401	0.455612	-0.97298	0.571966
							7.18443	0.454512	-0.97223	0.571461
							7.18485	0.454552	-0.97184	0.570791
							7.18526	0.454439	-0.97185	0.570084
							7.18568	0.45425	-0.97205	0.569821
							7.1861	0.454323	-0.97206	0.569317
							7.18651	0.454893	-0.97239	0.568337
							7.18693	0.455017	-0.97333	0.567612
							7.18735	0.455015	-0.97383	0.566941
							7.18777	0.455929	-0.9736	0.566351
							7.18818	0.455627	-0.9739	0.565367
							7.1886	0.454605	-0.97428	0.565031
							7.18902	0.453459	-0.97384	0.564541
							7.18944	0.453194	-0.97359	0.563542
							7.18985	0.452469	-0.97367	0.56292
							7.19027	0.452234	-0.97423	0.562706
							7.19069	0.452639	-0.9749	0.561796
							7.19111	0.451883	-0.97534	0.560835
							7.19152	0.450525	-0.97576	0.560179
							7.19194	0.449814	-0.97546	0.559517
							7.19236	0.448601	-0.97499	0.559927
							7.19278	0.44746	-0.97449	0.559536
							7.19319	0.446751	-0.97409	0.559248
							7.19361	0.446785	-0.97377	0.558785
							7.19403	0.447065	-0.97374	0.558159
							7.19444	0.446842	-0.9739	0.557049
							7.19486	0.444872	-0.9739	0.556015
							7.19528	0.442766	-0.97725	0.555218
							7.1957	0.441469	-0.98317	0.555289
							7.19611	0.43968	-0.98903	0.554545
							7.19653	0.438383	-0.99412	0.554013
							7.19695	0.437269	-0.99872	0.553431
							7.19737	0.436792	-1.00142	0.552939
							7.19778	0.436001	-1.00236	0.552279
							7.1982	0.435837	-1.00404	0.551352
							7.19862	0.435839	-1.00512	0.55093
							7.19904	0.436434	-1.00581	0.550223
							7.19945	0.436802	-1.00682	0.54967
							7.19987	0.437958	-1.00672	0.549385
							7.20029	0.437386	-1.00782	0.548802
							7.20071	0.437441	-1.0079	0.547995
							7.20112	0.437429	-1.00763	0.547299
							7.20154	0.436283	-1.00781	0.546358
							7.20196	0.436129	-1.00739	0.545254
							7.20237	0.434898	-1.00755	0.54382
							7.20279	0.434917	-1.00888	0.542952
							7.20321	0.435686	-1.00933	0.542744
							7.20363	0.435837	-1.00953	0.541949
							7.20404	0.436287	-1.00995	0.540886
							7.20446	0.436127	-1.00969	0.541075
							7.20488	0.436306	-1.01024	0.540989
							7.2053	0.43544	-1.01041	0.541239
							7.20571	0.435467	-1.01062	0.539408
							7.20613	0.435701	-1.01122	0.538597
							7.20655	0.437206	-1.0115	0.538471
							7.20697	0.43659	-1.01095	0.538365
							7.20738	0.435663	-1.01019	0.53785
							7.2078	0.436089	-1.01015	0.536721
							7.20822	0.435101	-1.01045	0.537155
							7.20863	0.435303	-1.01024	0.53731
							7.20905	0.435549	-1.00976	0.536799
							7.20947	0.436321	-1.0105	0.536488
							7.20989	0.435898	-1.0106	0.536358
							7.2103	0.436302	-1.01081	0.535818
							7.21072	0.436815	-1.01129	0.534794
							7.21114	0.435995	-1.01109	0.533957
							7.21155	0.435762	-1.01053	0.533919
							7.21197	0.435522	-1.01039	0.533365
							7.21239	0.434383	-1.01007	0.532471
							7.21281	0.434155	-1.01034	0.53232
							7.21323	0.434875	-1.01089	0.531569
							7.21364	0.43478	-1.01088	0.530716
							7.21406	0.434034	-1.01062	0.530188
							7.21448	0.432938	-1.01044	0.529318
							7.21489	0.432133	-1.0106	0.528248
							7.21531	0.432716	-1.01094	0.527308
							7.21573	0.433611	-1.01086	0.526593
							7.21615	0.433561	-1.01044	0.526209
							7.21656	0.433802	-1.00974	0.525173
							7.21698	0.433374	-1.00965	0.524014
							7.2174	0.433376	-1.00996	0.523079
							7.21782	0.432861	-1.00995	0.522419
							7.21823	0.43335	-1.00994	0.521647
							7.21865	0.433493	-1.01027	0.52051
							7.21907	0.433195	-1.01076	0.519673
							7.21948	0.432449	-1.01088	0.519095
							7.2199	0.432621	-1.01056	0.5178
							7.22032	0.431408	-1.01038	0.516434
							7.22074	0.431387	-1.01006	0.516188
							7.22115	0.431009	-1.00969	0.516077
							7.22157	0.430922	-1.00953	0.515562
							7.22199	0.429861	-1.00954	0.514984
							7.22241	0.43091	-1.00965	0.514414
							7.22282	0.432158	-1.01009	0.513436
							7.22324	0.431992	-1.00919	0.512797
							7.22366	0.431356	-1.0079	0.51216
							7.22408	0.431122	-1.00684	0.511814
							7.22449	0.430304	-1.00807	0.511194
							7.22491	0.430994	-1.00942	0.510617
							7.22533	0.431147	-1.01008	0.509178
							7.22574	0.431723	-1.01119	0.509087
							7.22616	0.431366	-1.01123	0.508354
							7.22658	0.431255	-1.01051	0.508074
							7.227	0.430141	-1.01042	0.508209
							7.22741	0.429861	-1.01067	0.507609
							7.22783	0.429825	-1.01098	0.506836
							7.22825	0.429995	-1.01111	0.506415
							7.22867	0.42972	-1.01195	0.506352
							7.22908	0.429514	-1.01263	0.505102
							7.2295	0.428839	-1.01269	0.503754
							7.22992	0.428556	-1.01215	0.503062
							7.23034	0.428543	-1.01238	0.503321
							7.23075	0.42824	-1.01263	0.502552
							7.23117	0.427361	-1.01214	0.501944
							7.23159	0.428032	-1.0116	0.501086
							7.23201	0.428185	-1.01325	0.500162
							7.23242	0.428179	-1.01346	0.49983
							7.23284	0.428782	-1.01353	0.499619
							7.23326	0.428307	-1.01407	0.498844
							7.23367	0.427944	-1.01405	0.498247
							7.23409	0.428539	-1.01439	0.498463
							7.23451	0.428947	-1.01437	0.498347
							7.23493	0.429335	-1.01495	0.497923
							7.23534	0.429596	-1.01563	0.497435
							7.23576	0.428688	-1.01505	0.497032
							7.23618	0.427862	-1.01384	0.496521
							7.2366	0.427794	-1.01396	0.495938
							7.23701	0.42804	-1.01403	0.495085
							7.23743	0.428265	-1.01417	0.494152
							7.23785	0.427702	-1.01454	0.493817
							7.23827	0.427977	-1.0155	0.493599
							7.23868	0.428192	-1.01631	0.492836
							7.2391	0.427683	-1.01537	0.492232
							7.23952	0.427593	-1.01487	0.49226
							7.23993	0.428015	-1.0157	0.492195
							7.24035	0.428579	-1.01649	0.491513
							7.24077	0.429338	-1.01707	0.491051
							7.24119	0.429155	-1.01754	0.491001
							7.2416	0.428255	-1.01764	0.490395
							7.24202	0.42766	-1.01673	0.489956
							7.24244	0.427595	-1.017	0.489678
							7.24286	0.427153	-1.01693	0.488716
							7.24327	0.426075	-1.01673	0.487662
							7.24369	0.4252	-1.0173	0.487684
							7.24411	0.424368	-1.01791	0.487097
							7.24453	0.423651	-1.01888	0.486168
							7.24494	0.424187	-1.01849	0.48544
							7.24536	0.423887	-1.01818	0.4851
							7.24578	0.422895	-1.01765	0.485012
							7.24619	0.422361	-1.01641	0.485728
							7.24661	0.422415	-1.01529	0.48527
							7.24703	0.422756	-1.01449	0.484772
							7.24745	0.422962	-1.01357	0.483578
							7.24786	0.422241	-1.01252	0.483528
							7.24828	0.422235	-1.01206	0.48313
							7.2487	0.420729	-1.01152	0.482151
							7.24912	0.420242	-1.01001	0.482289
							7.24953	0.420927	-1.00907	0.48209
							7.24995	0.421495	-1.00871	0.481978
							7.25037	0.42098	-1.00922	0.482041
							7.25078	0.420494	-1.00874	0.481791
							7.2512	0.420742	-1.00829	0.481789
							7.25162	0.421371	-1.0085	0.481085
							7.25204	0.420952	-1.00826	0.480259
							7.25245	0.420694	-1.00781	0.479695
							7.25287	0.420568	-1.00705	0.479006
							7.25329	0.420668	-1.00732	0.479
							7.25371	0.421124	-1.00746	0.478747
							7.25412	0.421362	-1.00672	0.478199
							7.25454	0.421076	-1.00719	0.47834
							7.25496	0.421047	-1.00783	0.477944
							7.25538	0.421753	-1.00786	0.477217
							7.25579	0.421818	-1.00769	0.476742
							7.25621	0.421865	-1.00778	0.475847
							7.25663	0.421274	-1.00794	0.474934
							7.25704	0.42074	-1.00631	0.474152
							7.25746	0.420464	-1.00537	0.473749
							7.25788	0.420282	-1.00371	0.473088
							7.2583	0.420668	-1.00227	0.472046
							7.25871	0.420454	-1.00019	0.471829
							7.25913	0.419939	-0.99811	0.470757
							7.25955	0.420341	-0.99694	0.469761
							7.25997	0.420603	-0.99714	0.468975
							7.26038	0.420238	-0.99669	0.467762
							7.2608	0.419659	-0.99561	0.467232
							7.26122	0.419004	-0.9955	0.466324
							7.26164	0.419243	-0.99548	0.465805
							7.26205	0.420055	-0.99474	0.465214
							7.26247	0.420841	-0.9951	0.464232
							7.26289	0.421247	-0.9955	0.463454
							7.2633	0.421907	-0.99522	0.463314
							7.26372	0.422403	-0.99549	0.462305
							7.26414	0.422485	-0.99554	0.461954
							7.26456	0.422791	-0.99571	0.460799
							7.26497	0.422468	-0.9958	0.460112
							7.26539	0.421778	-0.99553	0.459048
							7.26581	0.421803	-0.99506	0.458718
							7.26623	0.42231	-0.99506	0.457608
							7.26664	0.421999	-0.99578	0.456743
							7.26706	0.421852	-0.99647	0.456255
							7.26748	0.421425	-0.99746	0.455773
							7.2679	0.422226	-0.99851	0.455534
							7.26831	0.422583	-0.99976	0.45505
							7.26873	0.422037	-1.00066	0.455097
							7.26915	0.42338	-1.00117	0.454516
							7.26957	0.423386	-1.00189	0.454012
							7.26998	0.422773	-1.00258	0.453842
							7.2704	0.421865	-1.003	0.453717
							7.27082	0.421484	-1.00324	0.453285
							7.27123	0.422379	-1.00311	0.45275
							7.27165	0.422653	-1.00483	0.451416
							7.27207	0.422047	-1.00434	0.450611
							7.27249	0.421589	-1.00441	0.450621
							7.2729	0.421017	-1.00296	0.450938
							7.27332	0.421673	-1.00094	0.450976
							7.27374	0.422253	-0.99958	0.450524
							7.27416	0.422794	-0.99817	0.449923
							7.27457	0.42264	-0.99638	0.449618
							7.27499	0.421757	-0.99554	0.448912
							7.27541	0.421768	-0.99464	0.448736
							7.27583	0.421301	-0.99323	0.448288
							7.27624	0.421322	-0.99214	0.447266
							7.27666	0.421446	-0.99178	0.446957
							7.27708	0.421564	-0.99177	0.446608
							7.27749	0.421841	-0.99179	0.445994
							7.27791	0.421679	-0.99289	0.445244
							7.27833	0.42169	-0.99366	0.444716
							7.27875	0.421463	-0.99484	0.44405
							7.27916	0.421432	-0.99626	0.443224
							7.27958	0.421259	-0.99757	0.442662
							7.28	0.420847	-0.99925	0.442156
							7.28042	0.420616	-1.00105	0.441475
							7.28083	0.421215	-1.0014	0.440604
							7.28125	0.422266	-1.00105	0.439144
							7.28167	0.42238	-1.00259	0.438748
							7.28209	0.422413	-1.00351	0.438032
							7.2825	0.423082	-1.00363	0.437729
							7.28292	0.422478	-1.00438	0.436901
							7.28334	0.422367	-1.00515	0.436127
							7.28376	0.421652	-1.00551	0.435255
							7.28417	0.420725	-1.00547	0.43466
							7.28459	0.420763	-1.00491	0.434355
							7.28501	0.420891	-1.00434	0.433155
							7.28542	0.420713	-1.00354	0.433686
							7.28584	0.421026	-1.00255	0.432648
							7.28626	0.421686	-1.00088	0.43224
							7.28668	0.422569	-0.99966	0.432318
							7.28709	0.422327	-0.9988	0.431519
							7.28751	0.422726	-0.9981	0.430928
							7.28793	0.423229	-0.99837	0.430559
							7.28834	0.423046	-0.99824	0.430077
							7.28876	0.422867	-0.9983	0.429398
							7.28918	0.423025	-0.99804	0.429554
							7.2896	0.423426	-0.99748	0.429478
							7.29002	0.423109	-0.99777	0.428845
							7.29043	0.423254	-0.99754	0.427771
							7.29085	0.422804	-0.9985	0.426836
							7.29127	0.423119	-0.99868	0.426531
							7.29168	0.422596	-0.99931	0.426462
							7.2921	0.422014	-0.99961	0.425911
							7.29252	0.422421	-0.99901	0.425478
							7.29294	0.422901	-1.00077	0.425003
							7.29335	0.422848	-1.00233	0.424473
							7.29377	0.42362	-1.00449	0.424195
							7.29419	0.423531	-1.00637	0.423889
							7.2946	0.423222	-1.00849	0.423598
							7.29502	0.422773	-1.01058	0.42327
							7.29544	0.422117	-1.01269	0.422165
							7.29586	0.42263	-1.01438	0.421686
							7.29627	0.422165	-1.01625	0.421309
							7.29669	0.421953	-1.01714	0.420794
							7.29711	0.422125	-1.01799	0.420525
							7.29753	0.421425	-1.01845	0.4201
							7.29794	0.422554	-1.01922	0.41996
							7.29836	0.4224	-1.02119	0.4198
							7.29878	0.422529	-1.02185	0.419405
							7.2992	0.422899	-1.0226	0.4184
							7.29961	0.423313	-1.02267	0.417332
							7.30003	0.423712	-1.02248	0.416388
							7.30045	0.423977	-1.02357	0.416031
							7.30086	0.424452	-1.02346	0.416554
							7.30128	0.423904	-1.02297	0.416836
							7.3017	0.423336	-1.02329	0.417025
							7.30212	0.422668	-1.02394	0.416867
							7.30253	0.422544	-1.02321	0.41676
							7.30295	0.422915	-1.02296	0.416056
							7.30337	0.423424	-1.02293	0.415167
							7.30379	0.423725	-1.02275	0.414818
							7.3042	0.424145	-1.02202	0.414486
							7.30462	0.425379	-1.02169	0.413931
							7.30504	0.425493	-1.02252	0.413403
							7.30546	0.425524	-1.0239	0.413609
							7.30587	0.425964	-1.02482	0.413653
							7.30629	0.426577	-1.0258	0.413046
							7.30671	0.426949	-1.02687	0.412367
							7.30713	0.426903	-1.02808	0.411619
							7.30754	0.427017	-1.0295	0.410647
							7.30796	0.426666	-1.03071	0.410134
							7.30838	0.425505	-1.03107	0.40975
							7.30879	0.424994	-1.03093	0.409096
							7.30921	0.42444	-1.03174	0.408686
							7.30963	0.423784	-1.0324	0.408339
							7.31005	0.423353	-1.03324	0.408217
							7.31046	0.422832	-1.03349	0.408421
							7.31088	0.423256	-1.0335	0.408354
							7.3113	0.423698	-1.03379	0.407528
							7.31172	0.422392	-1.03302	0.406569
							7.31213	0.421848	-1.03219	0.405247
							7.31255	0.422098	-1.032	0.40494
							7.31297	0.421627	-1.03193	0.404627
							7.31339	0.420998	-1.03154	0.405009
							7.3138	0.421114	-1.03064	0.404473
							7.31422	0.42034	-1.02994	0.403485
							7.31464	0.419863	-1.02931	0.402436
							7.31506	0.419666	-1.02899	0.40184
							7.31547	0.419432	-1.02852	0.401932
							7.31589	0.420284	-1.02834	0.400652
							7.31631	0.419889	-1.02784	0.399767
							7.31672	0.420433	-1.02677	0.399336
							7.31714	0.420811	-1.02641	0.399794
							7.31756	0.420284	-1.02689	0.399884
							7.31798	0.421017	-1.02631	0.399637
							7.31839	0.42063	-1.02584	0.398922
							7.31881	0.420979	-1.02478	0.398091
							7.31923	0.421049	-1.02445	0.397808
							7.31965	0.420441	-1.02397	0.397724
							7.32006	0.419651	-1.02369	0.397665
							7.32048	0.418987	-1.02351	0.397209
							7.3209	0.419201	-1.02264	0.397009
							7.32132	0.419394	-1.02159	0.39634
							7.32173	0.419102	-1.02247	0.395893
							7.32215	0.418646	-1.0226	0.395605
							7.32257	0.418491	-1.02224	0.395529
							7.32298	0.418167	-1.02186	0.394732
							7.3234	0.418371	-1.02223	0.394055
							7.32382	0.417755	-1.02196	0.393048
							7.32424	0.417267	-1.02208	0.392424
							7.32465	0.417364	-1.02225	0.392447
							7.32507	0.417122	-1.02269	0.392582
							7.32549	0.416752	-1.023	0.392123
							7.3259	0.416546	-1.02279	0.391382
							7.32632	0.41683	-1.02208	0.39122
							7.32674	0.416187	-1.02174	0.390999
							7.32716	0.415489	-1.02144	0.390284
							7.32758	0.415787	-1.02191	0.389233
							7.32799	0.416412	-1.02168	0.38885
							7.32841	0.417812	-1.02135	0.388628
							7.32883	0.418484	-1.02092	0.38819
							7.32924	0.418346	-1.02153	0.387493
							7.32966	0.418133	-1.02144	0.386668
							7.33008	0.418142	-1.02092	0.386261
							7.3305	0.41823	-1.02058	0.385781
							7.33091	0.418743	-1.0206	0.384724
							7.33133	0.418512	-1.0209	0.384672
							7.33175	0.418901	-1.02068	0.384531
							7.33217	0.420523	-1.02093	0.384476
							7.33258	0.42123	-1.02174	0.383681
							7.333	0.421396	-1.0214	0.383553
							7.33342	0.421358	-1.02142	0.383328
							7.33383	0.420963	-1.02198	0.38303
							7.33425	0.420511	-1.02257	0.383513
							7.33467	0.420519	-1.02333	0.383082
							7.33509	0.420694	-1.02385	0.382305
							7.3355	0.4205	-1.02377	0.381161
							7.33592	0.420425	-1.024	0.380942
							7.33634	0.419941	-1.0248	0.380272
							7.33676	0.419292	-1.02532	0.379483
							7.33717	0.419222	-1.02563	0.378487
							7.33759	0.418444	-1.02579	0.378102
							7.33801	0.418472	-1.02577	0.37784
							7.33843	0.41914	-1.0245	0.377358
							7.33884	0.419361	-1.02445	0.376902
							7.33926	0.419308	-1.02385	0.376786
							7.33968	0.419209	-1.02377	0.376665
							7.34009	0.419838	-1.02401	0.376158
							7.34051	0.420013	-1.02463	0.375117
							7.34093	0.420374	-1.02542	0.374562
							7.34135	0.420015	-1.02632	0.374081
							7.34176	0.42062	-1.02719	0.372725
							7.34218	0.421663	-1.0276	0.37183
							7.3426	0.421831	-1.02778	0.372233
							7.34302	0.42211	-1.02792	0.372252
							7.34343	0.421762	-1.02775	0.371411
							7.34385	0.420921	-1.02737	0.370734
							7.34427	0.421463	-1.02737	0.369751
							7.34469	0.421751	-1.02779	0.369509
							7.3451	0.421791	-1.02809	0.369429
							7.34552	0.42177	-1.0284	0.369314
							7.34594	0.421558	-1.02842	0.368498
							7.34635	0.421062	-1.02831	0.367762
							7.34677	0.420841	-1.02846	0.367527
							7.34719	0.42128	-1.02856	0.367546
							7.34761	0.421337	-1.02867	0.367438
							7.34802	0.420416	-1.02876	0.366522
							7.34844	0.419846	-1.02964	0.365635
							7.34886	0.4189	-1.02889	0.365505
							7.34928	0.418358	-1.02952	0.365246
							7.34969	0.418831	-1.02973	0.36468
							7.35011	0.418285	-1.02919	0.364691
							7.35053	0.418056	-1.02928	0.36422
							7.35095	0.418032	-1.0286	0.364016
							7.35136	0.418489	-1.0283	0.363865
							7.35178	0.418531	-1.02853	0.364428
							7.3522	0.418583	-1.02903	0.364479
							7.35262	0.418545	-1.02921	0.36364
							7.35303	0.41832	-1.02902	0.362774
							7.35345	0.417982	-1.02883	0.362067
							7.35387	0.417692	-1.02896	0.361849
							7.35428	0.418449	-1.0281	0.361584
							7.3547	0.419077	-1.02761	0.361929
							7.35512	0.419107	-1.02664	0.361471
							7.35554	0.418867	-1.02617	0.361029
							7.35595	0.41843	-1.02642	0.360518
							7.35637	0.418324	-1.02672	0.36059
							7.35679	0.418348	-1.02635	0.359713
							7.35721	0.418169	-1.02629	0.359297
							7.35762	0.418808	-1.02582	0.358496
							7.35804	0.419407	-1.0259	0.358176
							7.35846	0.41853	-1.02586	0.358362
							7.35888	0.418203	-1.02638	0.358168
							7.35929	0.418447	-1.02673	0.357184
							7.35971	0.418711	-1.02634	0.35685
							7.36013	0.417467	-1.02604	0.35643
							7.36054	0.416784	-1.02507	0.355614
							7.36096	0.417191	-1.02391	0.355185
							7.36138	0.417397	-1.02336	0.354616
							7.3618	0.417217	-1.02252	0.354098
							7.36221	0.416859	-1.02186	0.353392
							7.36263	0.416025	-1.0214	0.352518
							7.36305	0.416275	-1.02069	0.351706
							7.36347	0.415596	-1.02033	0.351359
							7.36388	0.41567	-1.0204	0.351422
							7.3643	0.415657	-1.02026	0.350809
							7.36472	0.415232	-1.02071	0.35072
							7.36514	0.415283	-1.02003	0.34998
							7.36555	0.415377	-1.01948	0.34972
							7.36597	0.415266	-1.01892	0.348812
							7.36639	0.415394	-1.01846	0.348902
							7.36681	0.415854	-1.0179	0.349579
							7.36722	0.415405	-1.01838	0.349703
							7.36764	0.414934	-1.01838	0.349633
							7.36806	0.415342	-1.01846	0.349261
							7.36847	0.415531	-1.01948	0.348919
							7.36889	0.415676	-1.01858	0.349034
							7.36931	0.415903	-1.01752	0.348147
							7.36973	0.414875	-1.0185	0.347683
							7.37014	0.414497	-1.01703	0.347597
							7.37056	0.415031	-1.01702	0.347594
							7.37098	0.414898	-1.01782	0.346756
							7.37139	0.414568	-1.01776	0.34651
							7.37181	0.414375	-1.01846	0.346585
							7.37223	0.414015	-1.01836	0.3456
							7.37265	0.414381	-1.01753	0.344921
							7.37307	0.414982	-1.01649	0.344815
							7.37348	0.415092	-1.01508	0.344582
							7.3739	0.415236	-1.01392	0.344275
							7.37432	0.415291	-1.01307	0.343994
							7.37473	0.414433	-1.01192	0.343807
							7.37515	0.414114	-1.01101	0.343247
							7.37557	0.414179	-1.01007	0.343338
							7.37599	0.414856	-1.01078	0.343352
							7.3764	0.415586	-1.01116	0.343092
							7.37682	0.415979	-1.01064	0.342182
							7.37724	0.4165	-1.01047	0.341286
							7.37765	0.416424	-1.00984	0.341198
							7.37807	0.416201	-1.00852	0.340884
							7.37849	0.415319	-1.0076	0.34096
							7.37891	0.415373	-1.00781	0.340683
							7.37932	0.41588	-1.0078	0.340077
							7.37974	0.415668	-1.00726	0.339857
							7.38016	0.41482	-1.00765	0.339503
							7.38058	0.415335	-1.0079	0.338288
							7.38099	0.414949	-1.00852	0.337757
							7.38141	0.414438	-1.00908	0.337748
							7.38183	0.414104	-1.00959	0.337185
							7.38225	0.414913	-1.00994	0.336668
							7.38266	0.414879	-1.00976	0.33656
							7.38308	0.415138	-1.00972	0.336693
							7.3835	0.415333	-1.00949	0.336802
							7.38392	0.414701	-1.01012	0.336828
							7.38433	0.414484	-1.01035	0.336266
							7.38475	0.414888	-1.01052	0.335034
							7.38517	0.414692	-1.0108	0.334578
							7.38558	0.414186	-1.01089	0.333506
							7.386	0.413589	-1.01055	0.332522
							7.38642	0.412975	-1.01076	0.33226
							7.38684	0.413116	-1.01129	0.331427
							7.38725	0.413319	-1.01225	0.331423
							7.38767	0.413677	-1.01328	0.330426
							7.38809	0.413265	-1.01317	0.329979
							7.38851	0.412806	-1.01207	0.330189
							7.38892	0.412472	-1.01208	0.330439
							7.38934	0.412436	-1.01153	0.330118
							7.38976	0.412354	-1.01103	0.330366
							7.39018	0.412718	-1.01211	0.330109
							7.39059	0.413252	-1.01204	0.330361
							7.39101	0.413445	-1.01144	0.330746
							7.39143	0.413471	-1.01146	0.330254
							7.39184	0.413454	-1.01146	0.329655
							7.39226	0.413486	-1.01103	0.329441
							7.39268	0.413074	-1.01087	0.328715
							7.3931	0.412619	-1.01138	0.328163
							7.39351	0.412056	-1.01087	0.327698
							7.39393	0.411541	-1.01066	0.327315
							7.39435	0.411371	-1.0112	0.32713
							7.39477	0.41156	-1.01222	0.327544
							7.39518	0.412058	-1.01325	0.328213
							7.3956	0.412388	-1.0142	0.327643
							7.39602	0.411665	-1.01448	0.327114
							7.39644	0.412088	-1.01512	0.32617
							7.39685	0.412424	-1.01622	0.325842
							7.39727	0.413179	-1.01566	0.325396
							7.39769	0.413681	-1.01551	0.32425
							7.39811	0.413588	-1.01577	0.323277
							7.39852	0.413927	-1.01552	0.322167
							7.39894	0.41349	-1.0156	0.32075
							7.39936	0.413626	-1.01613	0.320177
							7.39977	0.414026	-1.01564	0.319439
							7.40019	0.413395	-1.01502	0.318724
							7.40061	0.413107	-1.01493	0.318171
							7.40103	0.413095	-1.01473	0.3174
							7.40144	0.412848	-1.01449	0.317065
							7.40186	0.413292	-1.01441	0.316754
							7.40228	0.413511	-1.01339	0.315941
							7.40269	0.414228	-1.01311	0.315378
							7.40311	0.413635	-1.01385	0.315224
							7.40353	0.414124	-1.01448	0.314959
							7.40395	0.414291	-1.01513	0.314318
							7.40437	0.414782	-1.01466	0.313593
							7.40478	0.415611	-1.01351	0.312508
							7.4052	0.416103	-1.01272	0.311291
							7.40562	0.415785	-1.01295	0.310858
							7.40603	0.4154	-1.01306	0.31085
							7.40645	0.415758	-1.01275	0.310232
							7.40687	0.41605	-1.01218	0.309939
							7.40729	0.417189	-1.01179	0.309584
							7.4077	0.417187	-1.01127	0.309944
							7.40812	0.416216	-1.01056	0.309805
							7.40854	0.416708	-1.00948	0.309929
							7.40895	0.417824	-1.00886	0.310265
							7.40937	0.417625	-1.00885	0.309759
							7.40979	0.417532	-1.00872	0.308918
							7.41021	0.417294	-1.00874	0.309099
							7.41062	0.417355	-1.00829	0.308773
							7.41104	0.417513	-1.00772	0.308298
							7.41146	0.418018	-1.00768	0.308623
							7.41188	0.418173	-1.00735	0.308295
							7.41229	0.41847	-1.00649	0.308224
							7.41271	0.418411	-1.00549	0.308028
							7.41313	0.41852	-1.00518	0.308153
							7.41355	0.418427	-1.00418	0.307432
							7.41396	0.417841	-1.00349	0.306841
							7.41438	0.417614	-1.00374	0.306841
							7.4148	0.417532	-1.00414	0.306965
							7.41521	0.417088	-1.00407	0.306856
							7.41563	0.416695	-1.00398	0.306708
							7.41605	0.416698	-1.00395	0.306683
							7.41647	0.417551	-1.00431	0.30642
							7.41688	0.417446	-1.00503	0.30612
							7.4173	0.41684	-1.00469	0.305687
							7.41772	0.41544	-1.00448	0.305256
							7.41814	0.414824	-1.00493	0.304936
							7.41855	0.414288	-1.00493	0.304899
							7.41897	0.41482	-1.00456	0.304545
							7.41939	0.415075	-1.00479	0.304323
							7.41981	0.4153	-1.00473	0.304098
							7.42022	0.414417	-1.00436	0.303416
							7.42064	0.414286	-1.00383	0.302874
[truncated: 34,936 more rows]

## Sheet: FIG6
PANEL B		Time (h)	WILDTYPE			KK			GIII
	RAW DATA	3	30	25	20	9.6	6	6.3	1	0.5	0.5		Each column represents one biological replicate
			n=1	n=2	n=3	n=1	n=2	n=3	n=1	n=2	n=3
PANEL C	Each point represents one ISEP
RAW DATA	WT	3092.08	2843.17	2773.72	2288.9	2412.35	2582.19	2498.64	2753.22	3065.64	2460.61	3189.4	2247.37	2304.37	2623.46	2172.57	2836.18	3086.15	2755.61	3201.87	2879.18	2438.41	2802.38	2916.89	2755.89	2618.38	3155.18	2669.1	2070.3	2276.62	2651.53	2573.43	2893.8	2924.74	2730.93	1959.77	2508.87	2790.85	2865.18	2277.16	2065.88	2533.02	2201.01	2053.17	2047.88	2564.36	2290.32	2657.87	1860.65
RAW DATA	KK	2485.71	2518.49	2591.59	2509.25	2813.04	2878.59	2301.36	2393.49	2314.73	2155.29	2738.97	2799.08	2709.6	2453.17	2419.76	2639.83	3900.97	2570.99	2898.87	2699.86	3003.86	2858.69	2321.56	2443.35	2629.32	3051.82	3300.59	2459.31	2821.88	2986.47	2256.25	2057.8	2999.88	2759.79	2569.36	2219.46	2455.1	3512.26	3079.84	2668.19	2194.87	2750.56	2504.56	3580.35	2065.5	2822.24	2033.48	2460.89
	WT							KK
	Distribution: Normal							Distribution: Normal
	Log likelihood: -757.302							Log likelihood: -1658.01
	Domain: -Inf < y < Inf							Domain: -Inf < y < Inf
	Mean: 2517.22							Mean: 2459.09
	Variance: 166207							Variance: 168836
	Parameter Estimate Std. Err.							Parameter Estimate Std. Err.
	mu 2517.22 40.3668							mu 2459.09 27.5157
	sigma 407.685 28.7559							sigma 410.897 19.5223
	Estimated covariance of parameter estimates:							Estimated covariance of parameter estimates:
	mu sigma							mu sigma
	mu 1629.48 6.1923e-13							mu 757.113 -7.83262e-13
	sigma 6.1923e-13 826.901							sigma -7.83262e-13 381.12
PANEL D
	RAW DATA	TIME (H)	WILDTYPE			KK			GIII			∆FisB
		2	0	0	0	0	0	0	1.23	0	0.61	0	0	0		Each column represents one biological replicate
		2.5	8.5	20	8.1	8.8	5	1.56	1	2.5	1.75	1	0	2
		3	24.72	30	20	15	5	7	0	1	0.5	2.5	2	5
		3.5	27.38	38.88	33	25	16.54	20	4.63	5	4.81	6	10	3
		4	35	82	50	30	10.88	26	3	10	6.5	13	10	25
			n=1	n=2	n=3	n=1	n=2	n=3	n=1	n=2	n=3	n=1	n=2	n=3
				WT	KK	GIII	∆FisB
		2H	Mean	0	0	0.6	0
			Std. Deviation	0	0	0.6	0
		2.5H	Mean	12.2	5.133	1.767	1
			Std. Deviation	6.758	3.602	0.7506	1
		3H	Mean	24.9	9	0.5	3.167
			Std. Deviation	5.003	5.292	0.5	1.607
		3.5H	Mean	33.1	20.5	4.8	6.333
			Std. Deviation	5.751	4.272	0.2	3.512
		4H	Mean	55.67	22.3	6.5	16
			Std. Deviation	24.01	10.07	3.5	7.937
[truncated: 175 more columns]

## Sheet: FIG7
PANEL A
SPO efficiency ( % WT)	delta FIsB	GFP-HIGH SUBTILIS	GFP-HIGH PERFRINGENS	Each ROW represents one biological replicate
N=1	4	84	90
N=2	13	123	66
N=3	3	130	83
N=4	19	125
N=5	16	80
N=6	14	120
N=7	23	72
N=8	5	114
N=9	16	105
N=10	7
N=11	21
N=12	17
SPO efficiency ( % WT)
	delta FIsB	GFP-HIGH SUBTILIS	GFP-HIGH PERFRINGENS
Mean	13.17	105.9	79.67
Std. Deviation	6.847	21.8	12.34
PANEL C
RAW DATA	TIME(H)	PY79			delta FIsB			GFP-HIGH SUBTILIS			GFP-LOW SUBTILIS			GFP-HIGH PERFRINGENS			Each column represents one biological replicate
	1.5	0	0	0	0	0	0	0	0	0	0	0	0	0	0	n.d
	2	35.4	40.81	16.25	0	0	0	25.4	35.87	40	5	15	0	0	0	n.d
	2.5	50	65.38	46.2	1	0	2	56.7	36.7	57	10	20	25	5.4	10	n.d
	3	78	83	60.15	2.5	2	5	90	77	63	23	30	40	20	15	n.d
	3.5	80	89.35	74.13	6	10	3	72	95	80	59	50	72	30	45	n.d
	4	75	90	85.22	13	10	25	80	88.7	79.15	75	60	72	45	40	n.d
		n=1	n=2	n=3	n=1	n=2	n=3	n=1	n=2	n=3	n=1	n=2	n=3	n=1	n=2	n=3
			PY79	delta FIsB	GFP-HIGH SUBTILIS	GFP-LOW SUBTILIS	GFP-HIGH PERFRINGENS
	1.5H	Mean	0	0	0	0	0
		Std. Deviation	0	0	0	0	0
	2H	Mean	30.67	0	33.67	6.667	0
		Std. Deviation	13.05	0	7.767	7.638	0
	2.5H	Mean	53.67	1	50.33	18.33	7.7
		Std. Deviation	10.02	1	11.55	7.638	3.253
	3H	Mean	73.67	3.167	76.67	31	17.5
		Std. Deviation	12.1	1.607	13.5	8.544	3.536
	3.5H	Mean	81	6.333	82.33	60.33	37.5
		Std. Deviation	7.55	3.512	11.68	11.06	10.61
	4H	Mean	83.33	16	82.67	69	42.5
		Std. Deviation	7.638	7.937	5.508	7.937	3.536
PANEL D													PANEL E	RAW DATA
	Each point represents one ISEP
				GFP-HIGH SUBTILIS									Subtilis	Perfringens
	GFP-HIGH PERFRINGENS		RAW DATA	205.137									80	14	n=1
RAW DATA	132.184			207.216									60	16	n=2
	656.255			217.561									70	17	n=3
	265.958			286.924									Each row represents one biological replicate
	160.551			494.345
	148.893			520.83		GFP-HIGH PERFRINGENS
	53.361			529.38		Distribution: Normal
	277.728			544.979		Log likelihood: -337.114
	694.887			561.753		Domain: -Inf < y < Inf
	147.816			573.194		Mean: 274.628
	403.812			573.531		Variance: 42901.7							PANEL F
	898.058			575.036
	320.137			579.829		Parameter Estimate Std. Err.
	164.577			594.299		mu 274.628 29.2922							X=% cells whith ISEP
	49.222			596.695		sigma 207.127 21.0306
	47.208			601.825
	262.578			605.317		Estimated covariance of parameter estimates:							MEAN±SD
	103.632			607.541		mu sigma							TIME (h)		LOW	HIGH-Sub	HIGH-Perf	KK	GIII
	411.661			615.371		mu 858.033 1.49275e-13							3H	Mean	31.67	70	15.67	7.3	0.6667
	177.82			617.517		sigma 1.49275e-13 442.285								Std. Deviation	7.638	10	1.528	1.997	0.2887
	114.241			626.369
	860.937			626.402
	191.492			629.498
	210.082			634.978
	243.553			653.97
						GFP-HIGH SUBTILIS							X=% FISSION
	212.379			665.919		Distribution: Normal
	146.925			667.286		Log likelihood: -1578.92							MEAN±SD
	209.356			676.891		Domain: -Inf < y < Inf							TIME (h)		LOW	HIGH-Sub	HIGH-Perf	KK	GIII
	382.779			696.914		Mean: 1067.49							3H	Mean	31	76.67	17.5	9	0.5
	161.303			702.122		Variance: 150703								Std. Deviation	8.544	13.5	3.536	5.292	0.5
	37.207			709.78
	407.713			710.295		Parameter Estimate Std. Err.
	145.835			713.972		mu 1067.49 26.5372
	568.421			723.301		sigma 388.205 18.8307
	310.374			735.091
	65.403			740.24		Estimated covariance of parameter estimates:
	486.324			741.949		mu sigma
	4.351			750.664		mu 704.222 1.41284e-13
	197.302			754.42		sigma 1.41284e-13 354.596
	345.685			755.614
	756.619			756.764
	266.856			757.001
	264.539			759.094
	377.802			763.345
	226.573			765.154
	212.241			777.605
	238.905			779.354
	118.842			780.938
	268.281			794.538
	116.149			799.588
	206.61			822.152
				822.178
				824.602
				825.565
				833.275
				840.459
				843.323
				848.189
				851.298
				856.737
				867.504
				868.363
				870.079
				873.453
				874.212
				876.16
				876.469
				877.051
				877.79
				877.982
				878.338
				880.761
				880.919
				883.501
				892.155
				892.861
				898.123
				906.19
				907.569
				913.544
				918.746
				923.334
				926.206
				936.795
				939.502
				942.367
				946.282
				950.843
				951.662
				951.741
				962.25
				962.937
				967.624
				969.994
				972.265
				972.377
				972.641
				979.718
				981.296
				981.857
				982.543
				985.547
				988.558
				995.087
				999.946
				1000.1
				1001.75
				1005.77
				1006.15
				1006.47
				1013.79
				1016.32
				1016.64
				1018.7
				1024.34
				1026.09
				1029.83
				1030.29
				1039.61
				1043.33
				1046.12
				1048.23
				1049.37
				1054.2
				1056.91
				1057.62
				1058.18
				1059.07
				1061.87
				1066.3
				1070.69
				1077.45
				1077.47
				1077.99
				1085.98
				1088.97
				1090.66
				1091.94
				1098.86
				1102.59
				1107.32
				1124.17
				1130.03
				1140.39
				1141.18
				1150.14
				1151
				1158.4
				1176.08
				1177.86
				1185.48
				1186.41
				1189.18
				1197.14
				1230.25
				1231.16
				1237.09
				1253.92
				1255.95
				1271.79
				1290.52
				1292.5
				1294.16
				1308.6
				1311.64
				1318.85
				1320.76
				1325.16
				1331.98
				1333.74
				1346.01
				1347.54
				1355.2
				1357.37
				1368.25
				1368.27
				1370.64
				1385.46
				1385.55
				1391.27
				1427.74
				1445.9
				1465.28
				1467.96
				1471.07
				1472.97
				1482.65
				1483.95
				1496.07
				1509.59
				1517.05
				1578.99
				1591.93
				1635.38
				1645.37
				1661.83
				1676.07
				1695.42
				1714.87
				1724.5
				1744.41
				1766.59
				1774.32
				1779.27
				1847.59
				1896.73
				1947.84
				1996.51
				2041.29
				2160.42
				2195.5
				2224.38
				2337.42
				2507.21

## Sheet: FIG8
PANEL B
curvature (1/µm)	-0.571429	-0.869565	-0.8			-0.544959	-0.869565	-1.11111	-0.243902	-1.33333	-1.17647	-0.217391
Intensity (a.u.)	2146	2193	2554			2440	1942	3892	2651	2592	2332	2028
curvature (1/µm)	1.66667	1.66667	2			0.8	0.769231	0.909091	1.17647	0.666667	0.869565	1.26582	1.81818	0.465116
Intensity (a.u.)	2089	2534	2492			2398	2465	2308	2512	2595	2505	3194	2108	2694
PANEL C
curvature - outer edge (1/µm)	2.47281	2.23015	2.74627			2.46404	2.46404	2.27663	2.54645	2.39062	2.58651	2.46404	2.34188	2.63091	2.12634	2.35149	2.81967	2.32841	2.66445	2.58651	2.43197	2.51282	2.41754	2.25381	2.29674	2.41754	2.33727	2.58651	2.57307	2.84746	2.55866	2.49261	2.43956	2.46404	2.55866	2.45558	2.53476	2.21413	2.39062	2.25381	2.38462	2.44743	2.19685	2.30769	2.45872	2.52356	2.44743	2.17575	2.29674
foci/µm	0.298507	0.218978	0.454545			0.128205	0.13986	0.0869565	0	0.113636	0.3125	0.113636	0.232558	0.188679	0.275862	0.271493	0.27027	0.322581	0.4	0.2	0.447761	0.78125	0.327869	0.147059	0.227273	0.428571	0.117647	0	0.483871	0.416667	0.172414	0	0.289855	0.625	0.344828	0.266667	0.255319	0.958904	0.16129	0.701754	0.235294	0.166667	0.444444	0.153846	0.434783	0.357143	0.188679	0.5	0.675676
curvature - inner edge (1/µm)	1.31741	0.830409	1.27536			1.60938	1.01478	1.42363	1.36909	1.15254	1.51691	0.830409	1.85433	1.46524	0.550725	1.58246	0.974359	1.01478	1.31741	1.05213	1.42693	1.68454	1.60938	1.45355	1.60317	1.05213	0.930481	0.461538	0.765432	1.18033	1.33555	1.08676	0.830409	1.23077	1.05213	1.11894	1.42693	1.74874	1.51691	1.50739	1.69231	1.42693	1.76771	1.60317	0.882682	1.41349	1.20635	1.33555	1.77221
foci/µm	0.416667	0.30303	0.416667			0.537634	0.277778	0.263158	0.153846	0.227273	0.27027	0.357143	0.220588	0.149254	0.277778	0.222222	0.232558	0.333333	0.25	0.615385	0	0.363636	0.243902	0.434783	0.340909	0.238095	0.75	1	0.416667	0.851064	0.47619	0.606061	0.666667	0.425532	0	0.140252	0.0948317	0.136986	0.6	0.559441	0.615385	0.333333	0.657895	0.793651	1.33333	0.666667	0.952381	0.384615	0.4
PANEL D (from left to right)
	GUV 1					GUV 2			GUV 3			GUV 3
	length (µm)	Intensity (a.u.)				length (µm)	Intensity (a.u.)		length (µm)	Intensity (a.u.)		length (µm)	Intensity (a.u.)
	0	19.131				0	53.477		0	29.318		0	30.905
	0.13	31.067				0.13	61.217		0.13	27.007		0.13	37.955
	0.26	40.497				0.26	42.834		0.26	25.739		0.26	34.281
	0.39	47.62				0.39	40.474		0.39	28.889		0.39	29.762
	0.52	45.132				0.52	49.658		0.52	21.347		0.52	32.647
	0.65	37.73				0.65	45.347		0.65	24.925		0.65	22.751
	0.78	42.148				0.78	46.762		0.78	26.069		0.78	24.231
	0.91	42.336				0.91	41.63		0.91	24.519		0.91	34.318
	1.04	39.634				1.04	29.301		1.04	24.673		1.04	38.534
	1.17	36.263				1.17	39.411		1.17	20.062		1.17	31.122
	1.3	32.569				1.3	36.714		1.3	19.834		1.3	25.787
	1.43	28.888				1.43	32.386		1.43	23.608		1.43	31.951
	1.56	29.316				1.56	42.993		1.56	22.734		1.56	37.333
	1.69	34.147				1.69	49.663		1.69	23.006		1.69	41.187
	1.82	34.306				1.82	45.518		1.82	23.801		1.82	29.714
	1.95	41.678				1.95	47.165		1.95	32.078		1.95	27.586
	2.08	44.314				2.08	41.581		2.08	22.661		2.08	39.219
	2.21	45.732				2.21	48.598		2.21	25.021		2.21	39.441
	2.34	49.47				2.34	46.39		2.34	24.795		2.34	29.056
	2.47	44.351				2.47	50.536		2.47	14.749		2.47	29.972
	2.6	65.274				2.6	31.296		2.6	19.198		2.6	41.7
	2.73	98.64				2.73	41.748		2.73	21.804		2.73	42.46
	2.86	111.671				2.86	48.578		2.86	16.981		2.86	40.536
	2.99	148.062				2.99	59.732		2.99	18.944		2.99	43.958
	3.12	161.037				3.12	57.681		3.12	25.554		3.12	39.103
	3.25	165.163				3.25	70.748		3.25	17.371		3.25	37.999
	3.38	140.729				3.38	70.446		3.38	16.588		3.38	34.097
	3.51	131.311				3.51	71.442		3.51	23.922		3.51	37.238
	3.64	138.762				3.64	74.228		3.64	33.025		3.64	32.114
	3.77	144.11				3.77	53.371		3.77	29.697		3.77	30.514
	3.9	137.302				3.9	50.583		3.9	20.173		3.9	34.663
	4.03	138.982				4.03	45.97		4.03	21.433		4.03	27.68
	4.16	139.033				4.16	40.07		4.16	17.025		4.16	40.319
	4.29	137.433				4.29	41.473		4.29	28.823		4.29	44.851
	4.42	137.606				4.42	48.942		4.42	30.392		4.42	32.252
	4.55	154.507				4.55	40.81		4.55	26.553		4.55	38.874
	4.68	166.814				4.68	43.723		4.68	28.809		4.68	37.868
	4.81	160.438				4.81	42.235		4.81	24.803		4.81	40.309
	4.94	140.398				4.94	35.948		4.94	21.766		4.94	43.35
	5.07	146.917				5.07	35.579		5.07	22.522		5.07	41.182
	5.2	167.373				5.2	42.382		5.2	22.416		5.2	45.563
	5.33	205.778				5.33	38.738		5.33	26.647		5.33	49.264
	5.46	262.683				5.46	41.603		5.46	37.747		5.46	44.425
	5.59	332.495				5.59	40.15		5.59	33.101		5.59	46.598
	5.72	424.609				5.72	42.182		5.72	22.248		5.72	48.497
	5.85	510.92				5.85	36.221		5.85	29.527		5.85	56.325
	5.98	613.922				5.98	35.644		5.98	26.817		5.98	56.03
	6.11	708.6				6.11	50.347		6.11	30.267		6.11	50.971
	6.24	890.608				6.24	47.486		6.24	32.775		6.24	62.553
	6.37	1121.13				6.37	34.137		6.37	27.383		6.37	74.799
	6.5	1303.58				6.5	37.855		6.5	24.777		6.5	98.111
	6.63	1346.27				6.63	43.719		6.63	30.322		6.63	126.109
	6.76	1147.65				6.76	39.49		6.76	28.118		6.76	144.981
	6.89	816.342				6.89	36.553		6.89	23.858		6.89	149.818
	7.02	521.342				7.02	38.709		7.02	22.406		7.02	145.034
	7.15	298.444				7.15	47.088		7.15	25.324		7.15	143.946
	7.28	443.387				7.28	41.364		7.28	37.536		7.28	156.677
	7.41	601.603				7.41	47.233		7.41	32.392		7.41	149.184
	7.54	546.654				7.54	54.896		7.54	32.362		7.54	160.601
	7.67	497.053				7.67	55.497		7.67	32.917		7.67	185.539
	7.8	498.117				7.8	60.101		7.8	31.699		7.8	186.712
	7.93	487.524				7.93	61.192		7.93	32.727		7.93	198.406
	8.06	458.272				8.06	41.645		8.06	30.601		8.06	210.07
	8.19	467.656				8.19	46.408		8.19	34.853		8.19	197.623
	8.32	442.341				8.32	50.223		8.32	40.805		8.32	200.815
	8.45	432.292				8.45	60.134		8.45	39.521		8.45	190.718
	8.58	439.252				8.58	57.308		8.58	39.731		8.58	213.631
	8.71	426.816				8.71	47.382		8.71	29.857		8.71	198.091
	8.84	407.305				8.84	46.932		8.84	38.985		8.84	208.328
	8.97	406.629				8.97	52.903		8.97	31.82		8.97	199.875
	9.1	421.386				9.1	62.736		9.1	31.51		9.1	185.832
	9.23	418.393				9.23	59.945		9.23	26.052		9.23	198.93
	9.36	418.796				9.36	71.002		9.36	31.713		9.36	191.837
	9.49	429.153				9.49	86.851		9.49	37.81		9.49	186.709
	9.62	435.593				9.62	108.865		9.62	33.043		9.62	186.998
	9.75	466.766				9.75	131.93		9.75	27.387		9.75	179.887
	9.88	469.839				9.88	169.042		9.88	31.475		9.88	206.89
	10.01	464.823				10.01	209.477		10.01	36.802		10.01	208.501
	10.14	466.244				10.14	287.467		10.14	39.591		10.14	203.91
	10.27	460.013				10.27	399.625		10.27	42.575		10.27	197.101
	10.4	462.593				10.4	566.381		10.4	32.41		10.4	217.779
	10.53	486.396				10.53	707.445		10.53	36.845		10.53	223.064
	10.66	529.242				10.66	774.438		10.66	46.156		10.66	239.361
	10.79	573.93				10.79	805.093		10.79	41.208		10.79	237.575
	10.92	651.283				10.92	755.666		10.92	43.161		10.92	256.753
	11.05	734.086				11.05	665.401		11.05	40.927		11.05	255.078
	11.18	652.806				11.18	533.569		11.18	39.832		11.18	262.265
	11.31	762.339				11.31	391.964		11.31	38.74		11.31	274.479
	11.44	946.074				11.44	319.518		11.44	37.951		11.44	277.176
	11.57	1140.78				11.57	280.631		11.57	33.515		11.57	280.108
	11.7	1277.02				11.7	278.208		11.7	32.226		11.7	258.852
	11.83	1239.52				11.83	317.947		11.83	40.062		11.83	225.713
	11.96	1082.72				11.96	322.362		11.96	31.707		11.96	212.584
	12.09	886.654				12.09	354.821		12.09	41.254		12.09	201.732
	12.22	770.964				12.22	470.005		12.22	43.615		12.22	197.056
	12.35	678.266				12.35	720.35		12.35	39.513		12.35	190.752
	12.48	576.593				12.48	1040.25		12.48	35.192		12.48	177.792
	12.61	496.761				12.61	1311.2		12.61	53.869		12.61	157.149
	12.74	480.608				12.74	1549.55		12.74	49.778		12.74	149.898
	12.87	489.356				12.87	1748.39		12.87	53.144		12.87	151.471
	13	550.712				13	1907.84		13	62.582		13	146.694
	13.13	638.802				13.13	1999.53		13.13	79.048		13.13	151.059
	13.26	667.148				13.26	1896.23		13.26	124.07		13.26	137.052
	13.39	571.299				13.39	1554.36		13.39	177.312		13.39	138.859
	13.52	404.148				13.52	1313.39		13.52	273.841		13.52	153.79
	13.65	402.156				13.65	1398.39		13.65	411.946		13.65	202.805
	13.78	621.24				13.78	1560.06		13.78	542.527		13.78	311.92
	13.91	1067.88				13.91	1687.51		13.91	671.062		13.91	467.299
	14.04	1628.41				14.04	1815.8		14.04	837.005		14.04	628.95
	14.17	1892.47				14.17	1909.68		14.17	983.401		14.17	694.589
	14.3	1931.17				14.3	1648.29		14.3	1018.09		14.3	654.668
	14.43	2112.86				14.43	1156.03		14.43	946.023		14.43	560.028
	14.56	2655.86				14.56	657.873		14.56	820.358		14.56	466.705
	14.69	3255.49				14.69	333.01		14.69	714.515		14.69	402.012
	14.82	3467.96				14.82	176.527		14.82	635.815		14.82	367.558
	14.95	3442.3				14.95	117.446		14.95	583.895		14.95	323.412
	15.08	3190.45				15.08	90.806		15.08	584.89		15.08	314.149
	15.21	2688.83				15.21	109.24		15.21	601.515		15.21	310.058
	15.34	1964.08				15.34	100.633		15.34	681.914		15.34	300.238
	15.47	1311.19				15.47	77.412		15.47	778.445		15.47	283.919
	15.6	816.315				15.6	66.625		15.6	795.389		15.6	328.34
	15.73	536.087				15.73	56.751		15.73	800.102		15.73	338.109
	15.86	454.356				15.86	55.932		15.86	910.835		15.86	374.65
	15.99	359.045				15.99	61.44		15.99	1168.58		15.99	387.286
	16.12	249.586				16.12	67.272		16.12	1482.25		16.12	415.189
	16.25	182.967				16.25	80.002		16.25	1658.23		16.25	424.341
	16.38	116.576				16.38	86.531		16.38	1642.89		16.38	433.827
	16.51	86.68				16.51	124.372		16.51	1540.07		16.51	511.589
	16.64	77.375				16.64	174.018		16.64	1419.58		16.64	603.332
	16.77	62.786				16.77	240.291		16.77	1318.94		16.77	682.534
	16.9	57.028				16.9	333.741		16.9	1185.32		16.9	788.714
	17.03	52.622				17.03	422.272		17.03	976.905		17.03	823.36
	17.16	51.956				17.16	493.177		17.16	809.728		17.16	759.877
	17.29	48.251				17.29	523.244		17.29	678.669		17.29	607.271
	17.42	52.588				17.42	549.794		17.42	623.589		17.42	462.404
	17.55	50.032				17.55	587.136		17.55	599.042		17.55	393.403
	17.68	57.082				17.68	603.743		17.68	568.619		17.68	386.055
	17.81	68.991				17.81	596.192		17.81	589.845		17.81	378.688
	17.94	59.172				17.94	606.564		17.94	575.362		17.94	353.547
	18.07	71.039				18.07	590.555		18.07	575.638		18.07	355.873
	18.2	100.837				18.2	593.561		18.2	556.605		18.2	344.559
	18.33	128.974				18.33	582.959		18.33	553.417		18.33	336.148
	18.46	166.12				18.46	581.537		18.46	557.89		18.46	358.981
	18.59	238.898				18.59	577.492		18.59	537.271		18.59	360.341
	18.72	293.97				18.72	577.065		18.72	511.521		18.72	362.832
	18.85	328.733				18.85	574.692		18.85	503.885		18.85	376.965
	18.98	339.326				18.98	565.095		18.98	485.244		18.98	363.061
	19.11	306.41				19.11	553.171		19.11	469.865		19.11	381.111
	19.24	259.789				19.24	557.25		19.24	456.708		19.24	399.525
	19.37	221.956				19.37	564.852		19.37	433.356		19.37	396.615
	19.5	211.712				19.5	542.607		19.5	441.047		19.5	381.226
	19.63	243.612				19.63	530.534		19.63	424.874		19.63	394.287
	19.76	271.508				19.76	514.229		19.76	420.905		19.76	416.604
	19.89	268.432				19.89	518.179		19.89	421.737		19.89	429.687
	20.02	236.014				20.02	503.672		20.02	443.9		20.02	431.163
	20.15	177.461				20.15	504.267		20.15	432.121		20.15	411.612
	20.28	139.529				20.28	505.39		20.28	431.669		20.28	383.713
	20.41	116.498				20.41	512.954		20.41	424.387		20.41	374.884
	20.54	80.843				20.54	521.938		20.54	427.389		20.54	358.019
	20.67	83.529				20.67	493.843		20.67	435.374		20.67	362.559
	20.8	80.68				20.8	231.334		20.8	415.103		20.8	353.888
	20.93	66.481				20.93	170.218		20.93	427.908		20.93	356.047
	21.06	57.305				21.06	141.127		21.06	421.276		21.06	351.268
	21.19	55.129				21.19	111.832		21.19	418.728		21.19	363.245
	21.32	46.894				21.32	111.067		21.32	419.502		21.32	366.14
	21.45	52.096				21.45	95.355		21.45	451.975		21.45	353.248
	21.58	52.769				21.58	90.338		21.58	430.846		21.58	343.448
	21.71	51.336				21.71	90.345		21.71	432.373		21.71	360.394
	21.84	49.018				21.84	84.305		21.84	406.172		21.84	376.86
	21.97	43.801				21.97	88.219		21.97	405.863		21.97	398.104
	22.1	44.598				22.1	95.919		22.1	402.079		22.1	450.325
	22.23	51.513				22.23	129.404		22.23	373.484		22.23	568.118
	22.36	47.067				22.36	167.61		22.36	390.972		22.36	691.594
	22.49	52.062				22.49	208.352		22.49	386.807		22.49	750.362
	22.62	54.616				22.62	280.623		22.62	348.764		22.62	713.393
	22.75	83.206				22.75	396.202		22.75	294.982		22.75	628.903
	22.88	113.403				22.88	462.127		22.88	320.451		22.88	531.269
	23.01	163.398				23.01	401.084		23.01	511.847		23.01	440.06
	23.14	250.684				23.14	253.402		23.14	880.545		23.14	353.773
	23.27	318.206				23.27	151.661		23.27	1161.07		23.27	276.873
	23.4	347.565				23.4	111.19		23.4	1207.43		23.4	231.812
	23.53	323.301				23.53	108.807		23.53	1203.22		23.53	190.399
	23.66	262.489				23.66	112.754		23.66	1180.1		23.66	167.521
	23.79	192.548				23.79	130.31		23.79	1094.85		23.79	157.493
	23.92	132.684				23.92	172.647		23.92	1079.27		23.92	150.54
	24.05	94.921				24.05	254.718		24.05	1200.59		24.05	143.855
	24.18	61.735				24.18	383.415		24.18	1423.47		24.18	124.354
	24.31	36.126				24.31	576.039		24.31	1731.67		24.31	102.349
	24.44	30.468				24.44	725.913		24.44	1946.05		24.44	85.47
	24.57	31.827				24.57	705.131		24.57	1726.24		24.57	63.71
	24.7	31.2				24.7	483.073		24.7	1346.08		24.7	58.332
	24.83	35.057				24.83	251.653		24.83	980.468		24.83	62.638
	24.96	33.862				24.96	151.832		24.96	841.537		24.96	56.078
	25.09	28.492				25.09	111.083		25.09	747.321		25.09	52.171
	25.22	25.357				25.22	98.947		25.22	618.088		25.22	42.551
	25.35	25.965				25.35	89.403		25.35	387.848		25.35	49.593
	25.48	26.504				25.48	89.202		25.48	269.423		25.48	47.588
	25.61	24.146				25.61	89.894		25.61	271.852		25.61	39.164
	25.74	23.54				25.74	90.274		25.74	332.306		25.74	34.821
						25.87	82.724		25.87	362.261		25.87	32.949
						26	84.746		26	346.367		26	28.204
						26.13	72.662		26.13	324.026		26.13	23.175
						26.26	63.971		26.26	306.759		26.26	23.919
						26.39	67.697		26.39	303.582		26.39	38.89
						26.52	60.771		26.52	325.271		26.52	28.176
						26.65	80.662		26.65	369.171		26.65	31.886
						26.78	83.424		26.78	400.67		26.78	23.066
						26.91	69.192		26.91	370.822		26.91	23.2
						27.04	70.588		27.04	317.248		27.04	26.71
						27.17	67.824		27.17	226.559		27.17	31.669
						27.3	72.115		27.3	177.835		27.3	23.552
						27.43	65.79		27.43	155.954		27.43	20.686
						27.56	64.029		27.56	191.116		27.56	28.004
						27.69	62.287		27.69	266.129		27.69	29.33
						27.82	53.468		27.82	336.231		27.82	34.269
						27.95	55.928		27.95	357.168		27.95	27.653
						28.08	67.358		28.08	335.113		28.08	30.645
						28.21	58.74		28.21	288.406		28.21	33.973
						28.34	47.241		28.34	252.324		28.34	19.089
						28.47	46.138		28.47	201.796		28.47	28.247
						28.6	49.332		28.6	145.842		28.6	33.944
						28.73	45.072		28.73	88.904		28.73	29.164
						28.86	44.343		28.86	58.855		28.86	35.736
						28.99	56.4		28.99	39.787		28.99	38.896
						29.12	45.959		29.12	28.319		29.12	32.544
						29.25	36.064		29.25	29.471		29.25	34.619
						29.38	37.066		29.38	31.788		29.38	28.765
						29.51	36.502		29.51	31.277		29.51	26.379
						29.64	43.447		29.64	32.429		29.64	28.91
						29.77	36.127		29.77	32.294		29.77	27.604
						29.9	30.927		29.9	27.251		29.9	32.981
						30.03	32.332		30.03	28.626		30.03	29.902
						30.16	42.544		30.16	33.259		30.16	29.955
						30.29	37.72		30.29	28.521		30.29	28.327
						30.42	36.194		30.42	23.559		30.42	23.048
						30.55	43.185		30.55	24.772		30.55	25.874
						30.68	35.405		30.68	35.951		30.68	30.149
						30.81	41.671		30.81	24.887		30.81	30.871
						30.94	35.195		30.94	21.463		30.94	30.898
						31.07	31.889		31.07	25.436		31.07	20.523
						31.2	35.486		31.2	31.41		31.2	27.69
						31.33	36.895		31.33	24.828		31.33	32.015
						31.46	32.828		31.46	29.769		31.46	28.734
						31.59	36.985		31.59	35.285		31.59	30.694
						31.72	39.021		31.72	27.247		31.72	28.501
						31.85	34.472		31.85	21.048		31.85	23.61
						31.98	34.749		31.98	32.242		31.98	28.191
						32.11	30.611		32.11	32.495		32.11	33.98
						32.24	32.795		32.24	32.124		32.24	47.723
						32.37	47.219		32.37	37.386		32.37	83.2
						32.5	34.723		32.5	32.051		32.5	133.356
						32.63	39.954		32.63	29.237		32.63	165.18
						32.76	45.429		32.76	27.458		32.76	173.865
						32.89	42.285		32.89	32.994		32.89	140.669
						33.02	49.564		33.02	32.991		33.02	98.16
						33.15	51.608		33.15	34.193		33.15	62.427
						33.28	53.611		33.28	33.836		33.28	43.843
						33.41	51.145		33.41	36.221		33.41	39.186
						33.54	50.533		33.54	33.976		33.54	32.408
						33.67	45.647		33.67	38.43		33.67	27.097
						33.8	46.37		33.8	33.927		33.8	36.17
						33.93	43.236		33.93	46.015		33.93	61.8
						34.06	36.771		34.06	43.055		34.06	106.67
						34.19	38.876		34.19	34.864		34.19	222.518
						34.32	45.229		34.32	37.496		34.32	363.198
						34.45	47.197		34.45	34.283		34.45	458.56
						34.58	57.755		34.58	45.634		34.58	464.338
						34.71	56.017		34.71	46.723		34.71	412.026
						34.84	62.305		34.84	60.36		34.84	329.732
						34.97	66.314		34.97	75.69		34.97	252.476
						35.1	62.925		35.1	91.67		35.1	197.607
						35.23	53.338		35.23	127.046		35.23	152.62
						35.36	43.915		35.36	153.248		35.36	139.968
						35.49	37.589		35.49	149.518		35.49	121.242
						35.62	29.576		35.62	131.091		35.62	117.573
						35.75	30.567		35.75	104.487		35.75	116.947
						35.88	34.422		35.88	77.323		35.88	113.754
						36.01	33.647		36.01	48.945		36.01	101.001
						36.14	39.169		36.14	50.269		36.14	88.091
						36.27	37.819		36.27	54.704		36.27	92.872
						36.4	42.488		36.4	49.261		36.4	107.076
						36.53	47.654		36.53	41.635		36.53	113.307
						36.66	64.761		36.66	48.693		36.66	114.379
						36.79	84.994		36.79	39.974		36.79	104.407
						36.92	101.772		36.92	51.826		36.92	104.698
						37.05	120.363		37.05	38.266		37.05	111.879
						37.18	133.492		37.18	48.577		37.18	102.947
						37.31	133.611		37.31	49.478		37.31	97.874
						37.44	132.615		37.44	50.162		37.44	108.579
						37.57	119.073		37.57	39.959		37.57	114.712
						37.7	93.135		37.7	49.575		37.7	115.883
						37.83	88.771		37.83	43.064		37.83	122.529
						37.96	70.722		37.96	52.244		37.96	125.945
						38.09	58.962		38.09	46.612		38.09	121.767
						38.22	56.401		38.22	45.742		38.22	135.825
						38.35	52.996		38.35	53.392		38.35	131.033
						38.48	47.54		38.48	39.512		38.48	125.152
						38.61	33.268		38.61	40.103		38.61	136.4
						38.74	32.167		38.74	47.84		38.74	142.754
						38.87	49.641		38.87	71.469		38.87	140.318
						39	42.137		39	72.627		39	139.568
						39.13	37.068		39.13	69.16		39.13	146.674
						39.26	39.153		39.26	77.895		39.26	134.949
						39.39	40.342		39.39	68.052		39.39	139.078
						39.52	44.126		39.52	63.32		39.52	147.441
						39.65	45.927		39.65	56.74		39.65	156.323
						39.78	53.598		39.78	40.898		39.78	159.624
						39.91	53.574		39.91	40.962		39.91	166.023
						40.04	46.305		40.04	38.394		40.04	162.945
						40.17	56.586		40.17	38.476		40.17	155.377
						40.3	56.892		40.3	41.741		40.3	158.923
						40.43	58.324		40.43	47.218		40.43	155.936
						40.56	65.954		40.56	46.347		40.56	170.729
						40.69	71.11		40.69	45.771		40.69	177.065
						40.82	72.026		40.82	39.435		40.82	184.965
						40.95	81.611		40.95	42.719		40.95	194.739
						41.08	102.359		41.08	40.694		41.08	208.978
						41.21	149.033		41.21	49.718		41.21	210.941
						41.34	228.04		41.34	43.272		41.34	230.343
						41.47	316.155		41.47	50.034		41.47	251.535
						41.6	398.425		41.6	42.083		41.6	293.983
						41.73	456.723		41.73	41.704		41.73	333.331
						41.86	460.892		41.86	51.767		41.86	404.106
						41.99	429.188		41.99	54.033		41.99	513.582
						42.12	407.821		42.12	49.403		42.12	721.565
						42.25	406.102		42.25	39.523		42.25	1026.75
						42.38	402.78		42.38	49.637		42.38	1415.04
						42.51	373.544		42.51	56.973		42.51	1527.53
						42.64	354.825		42.64	57.397		42.64	1245.18
						42.77	339.325		42.77	69.119		42.77	882.665
						42.9	334.235		42.9	68.524		42.9	631.805
						43.03	376.736		43.03	57.705		43.03	477.88
						43.16	486.46		43.16	56.228		43.16	417.341
						43.29	710.43		43.29	58.603		43.29	353.247
						43.42	916.175		43.42	58.295		43.42	285.807
						43.55	1020.05		43.55	63.235		43.55	202.497
						43.68	929.323		43.68	65.127		43.68	125.362
						43.81	840.121		43.81	54.09		43.81	77.299
						43.94	797.435		43.94	61.789		43.94	57.246
						44.07	873.39		44.07	71.95		44.07	49.622
						44.2	994.713		44.2	67.254		44.2	41.702
						44.33	992.13		44.33	69.485		44.33	42.286
						44.46	915.209		44.46	85.79		44.46	30.766
						44.59	814.163		44.59	90.174		44.59	38.59
						44.72	732.811		44.72	94.772		44.72	37.554
						44.85	675.872		44.85	98.192		44.85	33.303
						44.98	622.232		44.98	106.638		44.98	30.237
						45.11	602.918		45.11	123.324		45.11	38.702
						45.24	603.803		45.24	128.204		45.24	39.876
						45.37	603.683		45.37	148.869		45.37	38.098
						45.5	593.659		45.5	162.836		45.5	33.969
						45.63	566.086		45.63	175.879		45.63	33.862
						45.76	553.725		45.76	183.479		45.76	34.499
						45.89	544.901		45.89	162.165		45.89	31.342
						46.02	530.472		46.02	168.674
						46.15	515.729		46.15	168.391
						46.28	527.099		46.28	172.199
						46.41	519.576		46.41	168.854
						46.54	501.683		46.54	156.375
						46.67	495.459		46.67	125.603
						46.8	509.345		46.8	110.575
						46.93	519.282		46.93	92.945
						47.06	515.32		47.06	90.628
						47.19	527.929		47.19	83.533
						47.32	516.417		47.32	81.685
						47.45	521.897		47.45	65.727
						47.58	515.979		47.58	61.877
						47.71	543.947		47.71	59.08
						47.84	560.831		47.84	59.931
						47.97	577.202		47.97	57.302
						48.1	583.235		48.1	59.565
						48.23	571.583		48.23	52.536
						48.36	594.896		48.36	46.75
						48.49	637.626		48.49	36.75
						48.62	673.879		48.62	35.271
						48.75	736.568		48.75	36.228
						48.88	861.695		48.88	30.894
						49.01	1087.68		49.01	33.09
						49.14	1209.75		49.14	38.144
						49.27	989.305		49.27	30.759
						49.4	660.538		49.4	26.07
						49.53	400.09		49.53	23.669
						49.66	243.335		49.66	26.846
						49.79	192.396		49.79	27.374
						49.92	149.352		49.92	29.519
						50.05	131.851		50.05	29.799
						50.18	110.634		50.18	32.976
						50.31	99.802		50.31	28.141
						50.44	84.249		50.44	19.69
						50.57	67.291		50.57	27.638
						50.7	67.375		50.7	28.665
						50.83	63.539		50.83	26.062
						50.96	46.004		50.96	25.499
						51.09	47.624		51.09	25.751
						51.22	50.82		51.22	28.409
						51.35	37.748		51.35	34.776
						51.48	40.608		51.48	31.583
									51.61	33.381
									51.74	26.755
									51.87	24.869
									52	26.051
									52.13	18.992
									52.26	21.054
									52.39	23.631
									52.52	25.084
									52.65	30.361
									52.78	12.744
									52.91	18.313
									53.04	18.789
									53.17	24.441
									53.3	23.058
									53.43	31.035
									53.56	23.413
									53.69	20.839
									53.82	25.69
									53.95	32.429
									54.08	34.947
									54.21	23.374
									54.34	19.308
									54.47	14.56
									54.6	16.022
									54.73	26.142
									54.86	19.763
									54.99	27.63
									55.12	30.22
									55.25	23.564
PANEL E
	SUVs only					ECD only					ECD + SUVs
t [min]	Absorption 350 nM			mean	STD	Absorption 350 nM			mean	STD	Absorption 350 nM			mean	STD
0	0.035	0.036	0.038	0.02725	0.00152753	0.035	0.035	0.041	0.037	0.0034641	0.045	0.045	0.047	0.0456667	0.0011547
0.916667	0.036	0.037	0.038	0.037	0.001	0.035	0.035	0.041	0.037	0.0034641	0.045	0.045	0.047	0.0456667	0.0011547
1.83333	0.036	0.037	0.038	0.037	0.001	0.035	0.035	0.041	0.037	0.0034641	0.044	0.045	0.047	0.0453333	0.00152753
2.75	0.036	0.037	0.039	0.0373333	0.00152753	0.035	0.035	0.041	0.037	0.0034641	0.045	0.045	0.047	0.0456667	0.0011547
3.66667	0.036	0.037	0.038	0.037	0.001	0.036	0.035	0.041	0.0373333	0.00321455	0.044	0.045	0.047	0.0453333	0.00152753
4.58333	0.036	0.037	0.039	0.0373333	0.00152753	0.04	0.04	0.048	0.0426667	0.0046188	0.045	0.045	0.047	0.0456667	0.0011547
5.5	0.037	0.037	0.038	0.0373333	0.00057735	0.04	0.039	0.048	0.0423333	0.00493288	0.075	0.057	0.127	0.0863333	0.0363501
6.41667	0.036	0.037	0.039	0.0373333	0.00152753	0.04	0.039	0.048	0.0423333	0.00493288	0.079	0.059	0.126	0.088	0.0343948
7.33333	0.036	0.037	0.039	0.0373333	0.00152753	0.04	0.04	0.048	0.0426667	0.0046188	0.08	0.059	0.125	0.088	0.0337194
8.25	0.036	0.037	0.039	0.0373333	0.00152753	0.04	0.04	0.048	0.0426667	0.0046188	0.081	0.059	0.126	0.0886667	0.0341516
9.16667	0.036	0.037	0.038	0.037	0.001	0.04	0.04	0.048	0.0426667	0.0046188	0.084	0.059	0.126	0.0896667	0.0338575
10.0833	0.036	0.037	0.039	0.0373333	0.00152753	0.041	0.04	0.048	0.043	0.0043589	0.088	0.06	0.127	0.0916667	0.0336502
11	0.036	0.036	0.039	0.037	0.00173205	0.041	0.04	0.048	0.043	0.0043589	0.09	0.061	0.128	0.093	0.0336006
11.9167	0.036	0.037	0.039	0.0373333	0.00152753	0.041	0.04	0.048	0.043	0.0043589	0.094	0.063	0.128	0.095	0.0325115
12.8333	0.036	0.036	0.039	0.037	0.00173205	0.041	0.04	0.048	0.043	0.0043589	0.096	0.065	0.129	0.0966667	0.0320052
13.75	0.036	0.036	0.039	0.037	0.00173205	0.041	0.041	0.049	0.0436667	0.0046188	0.099	0.067	0.132	0.0993333	0.0325013
14.6667	0.036	0.037	0.039	0.0373333	0.00152753	0.041	0.04	0.049	0.0433333	0.00493288	0.102	0.068	0.135	0.101667	0.0335012
15.5833	0.036	0.037	0.039	0.0373333	0.00152753	0.041	0.04	0.049	0.0433333	0.00493288	0.104	0.07	0.136	0.103333	0.0330051
16.5	0.036	0.037	0.039	0.0373333	0.00152753	0.041	0.041	0.049	0.0436667	0.0046188	0.103	0.072	0.136	0.103667	0.0320052
17.4167	0.036	0.037	0.039	0.0373333	0.00152753	0.041	0.041	0.049	0.0436667	0.0046188	0.107	0.073	0.141	0.107	0.034
18.3333	0.036	0.037	0.039	0.0373333	0.00152753	0.041	0.041	0.049	0.0436667	0.0046188	0.107	0.075	0.142	0.108	0.0335112
19.25	0.036	0.037	0.039	0.0373333	0.00152753	0.041	0.041	0.049	0.0436667	0.0046188	0.105	0.077	0.144	0.108667	0.0336502
20.1667	0.036	0.037	0.039	0.0373333	0.00152753	0.041	0.041	0.049	0.0436667	0.0046188	0.106	0.079	0.147	0.110667	0.0342394
21.0833	0.036	0.037	0.039	0.0373333	0.00152753	0.041	0.041	0.049	0.0436667	0.0046188	0.104	0.081	0.146	0.110333	0.0329596
22	0.036	0.036	0.039	0.037	0.00173205	0.041	0.041	0.049	0.0436667	0.0046188	0.103	0.084	0.149	0.112	0.0334215
22.9167	0.036	0.037	0.039	0.0373333	0.00152753	0.041	0.041	0.049	0.0436667	0.0046188	0.101	0.086	0.15	0.112333	0.0334714
23.8333	0.036	0.037	0.039	0.0373333	0.00152753	0.041	0.04	0.049	0.0433333	0.00493288	0.103	0.088	0.154	0.115	0.0345977
24.75	0.036	0.037	0.039	0.0373333	0.00152753	0.041	0.04	0.049	0.0433333	0.00493288	0.105	0.089	0.158	0.117333	0.0361156
25.6667	0.036	0.037	0.039	0.0373333	0.00152753	0.041	0.04	0.049	0.0433333	0.00493288	0.097	0.09	0.157	0.114667	0.0368284
26.5833	0.036	0.037	0.039	0.0373333	0.00152753	0.041	0.04	0.05	0.0436667	0.00550757	0.098	0.09	0.16	0.116	0.0383145
27.5	0.036	0.036	0.039	0.037	0.00173205	0.042	0.04	0.05	0.044	0.0052915	0.1	0.091	0.162	0.117667	0.0386566
28.4167	0.036	0.037	0.039	0.0373333	0.00152753	0.042	0.04	0.05	0.044	0.0052915	0.105	0.09	0.165	0.12	0.0396863
29.3333	0.036	0.036	0.039	0.037	0.00173205	0.042	0.04	0.05	0.044	0.0052915	0.11	0.089	0.167	0.122	0.0403609
30.25	0.036	0.036	0.039	0.037	0.00173205	0.042	0.04	0.05	0.044	0.0052915	0.115	0.087	0.165	0.122333	0.0395137
31.1667	0.036	0.036	0.039	0.037	0.00173205	0.042	0.041	0.05	0.0443333	0.00493288	0.118	0.085	0.162	0.121667	0.0386307
32.0833	0.036	0.037	0.039	0.0373333	0.00152753	0.042	0.041	0.05	0.0443333	0.00493288	0.122	0.083	0.16	0.121667	0.0385011
33	0.036	0.037	0.039	0.0373333	0.00152753	0.042	0.041	0.051	0.0446667	0.00550757	0.132	0.082	0.167	0.127	0.04272
33.9167	0.036	0.036	0.039	0.037	0.00173205	0.042	0.041	0.051	0.0446667	0.00550757	0.143	0.081	0.17	0.131333	0.0456326
34.8333	0.036	0.037	0.039	0.0373333	0.00152753	0.043	0.041	0.051	0.045	0.0052915	0.152	0.08	0.17	0.134	0.0476235
35.75	0.036	0.036	0.039	0.037	0.00173205	0.043	0.041	0.051	0.045	0.0052915	0.159	0.08	0.17	0.136333	0.0490951
36.6667	0.036	0.037	0.039	0.0373333	0.00152753	0.043	0.041	0.051	0.045	0.0052915	0.164	0.081	0.172	0.139	0.0503885
37.5833	0.036	0.037	0.039	0.0373333	0.00152753	0.043	0.041	0.051	0.045	0.0052915	0.167	0.084	0.175	0.142	0.0503885
38.5	0.036	0.036	0.039	0.037	0.00173205	0.043	0.041	0.051	0.045	0.0052915	0.18	0.089	0.184	0.151	0.0537308
39.4167	0.036	0.037	0.039	0.0373333	0.00152753	0.043	0.041	0.051	0.045	0.0052915	0.173	0.093	0.181	0.149	0.0486621
40.3333	0.036	0.036	0.039	0.037	0.00173205	0.043	0.042	0.051	0.0453333	0.00493288	0.176	0.101	0.183	0.153333	0.0454569
[truncated: 11 more columns]

## Sheet: FIGS1
PANEL C
RAW DATA	TIME(H)	TMA-DPH			FM4-64						TMA-DPH	FM4-64
	1.5	0	0	0	0	0	0		1.5H	Mean	0	0
	2	35.4	40.81	16.25	18.96	22.72	25.21			Std. Deviation	0	0
	2.5	50	65.38	46.2	35	53	50		2H	Mean	30.82	22.3
	3	78	83	60.15	62.5	80	72.72			Std. Deviation	12.9	3.146
	3.5	80	89.35	74.13	70	85	84.52		2.5H	Mean	53.86	46
	4	83	83.2	85.22	80	95	90			Std. Deviation	10.16	9.644
	4.5	88.27	79.93	86.4	92.3	93	85		3H	Mean	73.72	71.74
	5	95	80	90	92.3	100	85			Std. Deviation	12.01	8.791
		n=1	n=2	n=3	n=1	n=2	n=3		3.5H	Mean	81.16	79.84
	Each column represents one biological replicate									Std. Deviation	7.676	8.525
									4H	Mean	83.81	88.33
										Std. Deviation	1.228	7.638
									4.5H	Mean	84.87	90.1
										Std. Deviation	4.376	4.431
									5H	Mean	88.33	92.43
										Std. Deviation	7.638	7.501
PANEL E
RAW DATA T2.5	454.545	453.649	475.344	448.694	494.736	480.141	464.406	476.062	515.59	496.843	462.064	443.708	426.475	499.972	508.294	486.368	486.358	453.337	458.743	446.545	448.758	457.067	457.022	458.67	459.545	433.649	474.021	472.344	458.694	433.895	494.736	470.141	462.406	475.062	493.843	461.064	440.708	416.475	500.972	508.294	443.131	486.368	486.358	453.337	458.743	446.545	448.758	457.067	457.022
	EACH POINT REPRESENTS ONE FORESPORE
PANEL G
RAW DATA T3	354.222	388.596	370.438	359.182	398.222	432.596	414.438	403.182	366.222	400.596	382.438	371.182	336.75	323.445	332.507	313.362	338.981	339.642	327.408	334.359	317.453	333.643	335.33	352.841	339.27	324.55	329.082	324.896	315.509	335.657	317.425	333.517	330.691	322.952	320.976	323.149	317.548	314.593	327.837	331.871	342.555	301.36	322.953	333.372	347.433	307.018	348.563	336.619	329.809
	EACH POINT REPRESENTS ONE FORESPORE
[truncated: 84 more columns]

## Sheet: FIGS2
PANEL B
#sfGFP/cell	#0	#16	#47	#111	#253	#278	#528	#1696	#3809
RAW DATA	5468.81	6397.54	9676.25	10231.6	11741.8	13270.2	36381.5	44266.9	66479.5
Each row represents one cell	3875.44	5439.67	8951.15	13624.2	12047	14497.9	21062.5	52796	70981.2
	6785.48	5248.71	12709	7081	17834.3	18773.2	39083	46231.2	121952
	5467.26	4802.96	12003.8	9643.54	10864	13016.5	25457.6	45587.9	73663
	6610.82	5208.19	11038.1	3099.97	8693.27	12153.7	37679.6	61572.1	101155		sfGFP/cell	#0	#16	#47	#111	#253	#278	#528	#1696	#3809
	420.87	3536.83	13522.7	19255.5	5194.55	14730.6	27595.1	34219.7	81553.8		Mean	1780	1736	10066	10173	14112	22858	44516	97745	177148
	-136.262	4970.09	11450	16715.8	17062.2	15084.7	35330.7	77527.1	94311.3		Std. Deviation	2486	3064	4129	4165	3343	5779	12385	31778	57618
	-1253	6639.18	14536.9	11698.2	11431	12999.5	31587.1	47304.2	163227
	2410.03	5029.27	10707.3	11065	10388.4	12532.7	51547.6	47166.7	179581
	6148.56	4067.35	9793.26	6315.39	19222.3	9388.34	43311	115544	166941
	2811.99	3790.5	13527.7	9631.19	14201.6	13957.7	56170.8	83700.6	180647
	2673.33	5244.88	15343.7	13623.8	19619.6	30635.5	62171.9	74900.8	216733
	1420.64	5955.39	7692.1	9458.98	10287.4	26643.3	48563.6	97289.3	190697
	4087.42	5390.82	7850.56	8396.61	15752.2	18894.8	41048.2	128474	155224
	2545.87	6376.52	8787.54	15054.6	22276.5	27553	61443.3	76926.1	182835		PANEL D	Values from panel B were divided by the correction factor found in panel C (2.4) as explained in the caption
	2309.45	751.641	10156.1	9791.61	15488.4	26537.9	59100.8	88144.4	186879
	3958.32	1694.44	13826.9	12085.2	15872	24460.1	44350.4	108126	263851
	4903.63	-1454.79	13404	5743	11830	25442	45040.2	130955	137093
	-35.945	66.122	16653.7	7175.54	15801	20172.4	35009.7	114361	193528
	2852.03	-2377.77	15126.1	18733	14434	25435	36317.9	97222.8	186223
	815.96	394.213	19679.5	733	15487	26940	44874.2	142148	242817
	1623.14	3981.98	13899.9	14211	14671	19398.1	32615.5	106245	217859
	1768	2120.38	10857.2	10090.2	15615	20510.5	25165.6	99015.4	274943
	874	-1382.33	12436.6	8307	13130	21824.9	52309.1	116562	244093
	1603	283.65	15956.3	7280	13791	30847.5	31501.6	95523	246273
	1993	-2454.86	12100.7	7529	14847	20865.1	86241.1	100423	236103
	-1425	-1617.73	12027.3	11211	14434	33785.6	69324.2	130133	206893
	1749	753	11400.4	8879	13682	23564.1	49883.5	111883	180203
	-422	4093	7375.26	6629	14226	30592.5	41747.4	136643	210733
	-2233	1013	991	11880	14802	25904.1	47613	112583	191703
	438	223	2740		12736	19176.7	50109.6	102733	201253
	-1144	-1467	4264.1			22878.7	51873	125293	202323
	-1005	-2768	5382.56			27891.3	54732.8	141573
	2480	-3869	6145.54			27688.4	50733.9	137893
	-2796	-589	3720			25433	47125.6	91533
	-289	607	3757			27168	49610.2	106293
	1733	-2898	955			26576	50005.3	128443
	-1454	-2357	13529			19743	57662.8	146733
		-3107	12478.1			26184	42912.4	108093
		1093	7608			27311	43602.2
		2333	10461.9			25413	33571.7
		1713	8479.23			26668	34879.9
		903	6998.59			20055	43436.2
		1603	6485			26097	31177.5
		2723	9562.65			27373	23727.6
			7589			27581	50871.1
			9462.44			25633	30063.6
						27388	56856
						26333	57447
						24873	48445.5
						25673	40309.4
						25087	46175
PANEL C
								PANEL E							PANEL F	Each row represents one cell
RAW DATA	sfGFP	mEGFP		Each row represents one cell					TOTAL intgr.intensity/cell						RAW DATA	ISEP	DMC
	2.632	1.15						RAW DATA	4461.99							205.137	20.392
	2.43	1.05							5935.22		Distribution: Normal					207.216	25.568
	2.538	1.024							5989.3		Log likelihood: -2297.03					217.561	41.887			ISEP
	2.202	0.908			sfGFP	mEGFP			9155.06		Domain: -Inf < y < Inf					286.924	46.726			Distribution: Normal
	2.368	0.96		Mean	2.379	1.002			10098.5		Mean: 28471.8					494.345	61.869			Log likelihood: -1578.92
	2.12	0.93		Std. Deviation	0.2306	0.07071			10334.5		Variance: 1.23826e+08					520.83	70.69			Domain: -Inf < y < Inf
	2.48	1.06							10631.1							529.38	71.759			Mean: 1067.49
	2.534	1.024							11060.5		Parameter Estimate Std. Err.					544.979	81.813			Variance: 150703
	2.278	0.954							11724.4		mu 28471.8 760.674					561.753	82.579
	2.568	0.934							11909.6		sigma 11127.7 539.773					573.194	83.965			Parameter Estimate Std. Err.
	2.114	0.918							12316.6							573.531	86.936			mu 1067.49 26.5372
	2.724	1.038							12600.6		Estimated covariance of parameter estimates:					575.036	103.579			sigma 388.205 18.8307
	2.422	1							12886.6		mu sigma					579.829	106.654
	1.9	0.974							13210.6		mu 578625 -4.83691e-11					594.299	111.824			Estimated covariance of parameter estimates:
		1.1							13389.4		sigma -4.83691e-11 291355					596.695	115.639			mu sigma
									13439.9							601.825	116.161			mu 704.222 1.41284e-13
									13977.7							605.317	125.549			sigma 1.41284e-13 354.596
									14249.3							607.541	135.543
									14714.8							615.371	140.124
									14724.3							617.517	140.27			DMC
									15153.5							626.369	146.079			Distribution: Normal
									15280.2							626.402	146.337			Log likelihood: -1209.36
									15319.8							629.498	164.016			Domain: -Inf < y < Inf
									15740.4							634.978	165.078			Mean: 365.207
									15966.1							653.97	165.165			Variance: 54752.1
									16050.4							665.919	165.165
									16214.5							667.286	167.574			Parameter Estimate Std. Err.
									16805.1							676.891	170.004			mu 365.207 17.6378
									16810.4							696.914	170.406			sigma 233.992 12.5253
									16853.3							702.122	173.489
									16965.5							709.78	173.634			Estimated covariance of parameter estimates:
									17308.8							710.295	173.826			mu sigma
									17464.5							713.972	178.004			mu 311.091 1.08463e-13
									17671.7							723.301	181.18			sigma 1.08463e-13 156.883
									17987.5							735.091	181.285
									17998.1							740.24	188.191
									18072.9							741.949	190.31
									18208.6							750.664	191.32
									18316.3							754.42	193.657
									18477.6							755.614	195.057
									18750.4							756.764	200.509
									18791							757.001	202.298
									19054.2							759.094	204.714
									19253.6							763.345	205.665
									19661							765.154	210.708
									19716.6							777.605	211.428
									19839.4							779.354	211.58
									19869.6							780.938	216.373
									20102.3							794.538	222.109
									20154							799.588	223.337
									20334.5							822.152	228.262
									20398.1							822.178	228.434
									20635.1							824.602	230.533
									20821.6							825.565	231.272
									20980.4							833.275	232.29
									20991							840.459	236.091
									21021.4							843.323	239.954
									21190							848.189	240.376
									21282.9							851.298	240.739
									21303.7							856.737	241.056
									21390.9							867.504	242.865
									21901							868.363	246.483
									21909.9							870.079	247.268
									22012.6							873.453	249.631
									22029.5							874.212	251.368
									22125.6							876.16	253.038
									22208.6							876.469	253.863
									22357.3							877.051	255.322
									22360.3							877.79	256.886
									22491.5							877.982	258.815
									22558.5							878.338	260.636
									22873.3							880.761	261.587
									22900.2							880.919	268.802
									22948							883.501	271.991
									23025.7							892.155	275.305
									23136.4							892.861	275.833
									23150.8							898.123	277.688
									23176.5							906.19	281.081
									23244.9							907.569	285.247
									23296.6							913.544	286.587
									23331.1							918.746	287.069
									23437							923.334	290.403
									23492							926.206	291.98
									23501.4							936.795	293.281
									23795.3							939.502	293.796
									23822.1							942.367	296.806
									24161.3							946.282	297.962
									24232.5							950.843	299.117
									24372.2							951.662	300.292
									24421.3							951.741	300.873
									24489.7							962.25	301.658
									24637							962.937	304.742
									24643.3							967.624	305.613
									24943.3							969.994	306.709
									24947.6							972.265	308.333
									25074.8							972.377	312.789
									25129.5							972.641	318.367
									25320.8							979.718	319.555
									25947.4							981.296	319.971
									25999.5							981.857	327.015
									26240.8							982.543	327.688
									26598.5							985.547	330.798
									26743.9							988.558	331.861
									26769.3							995.087	333.603
									26770.7							999.946	335.861
									26939							1000.1	349.843
									27065							1001.75	357.343
									27085.1							1005.77	357.706
									27124.3							1006.15	361.819
									27129.8							1006.47	365.957
									27190.7							1013.79	366.353
									27238.4							1016.32	372.276
									27348.2							1016.64	373.661
									27409.6							1018.7	379.603
									27592.6							1024.34	383.426
									27935.3							1026.09	385.136
									28242.9							1029.83	389.162
									28368.1							1030.29	394.675
									28831.4							1039.61	395.651
									29068.8							1043.33	400.649
									29124.3							1046.12	401.329
									29227.6							1048.23	403.448
									29707.5							1049.37	404.51
									29812.3							1054.2	405.832
									30047.1							1056.91	412.261
									30103							1057.62	424.844
									30245							1058.18	424.943
									30362.1							1059.07	426.019
									30512.8							1061.87	428.805
									30534.3							1066.3	445.85
									30536.6							1070.69	476.817
									30561.8							1077.45	478.27
									30657.6							1077.47	479.644
									30816.7							1077.99	486.271
									31243.7							1085.98	486.905
									31393.5							1088.97	502.029
									31536.1							1090.66	507.541
									31657.7							1091.94	507.686
									31701.2							1098.86	521.57
									31923							1102.59	525.709
									32312.6							1107.32	528.244
									32483.8							1124.17	534.384
									32586.2							1130.03	537.757
									32699.8							1140.39	552.307
									33016.6							1141.18	556.267
									33083.7							1150.14	567.351
									33174							1151	572.151
									33574.5							1158.4	590.899
									33701.9							1176.08	600.043
									33716.9							1177.86	609.905
									33721.5							1185.48	615.134
									34072.2							1186.41	617.359
									34274.7							1189.18	633.684
									34323.6							1197.14	682.489
									34383.6							1230.25	683.599
									34459.9							1231.16	685.783
									35206.6							1237.09	705.304
									35530.6							1253.92	716.388
									35567.6							1255.95	730.239
									35735.9							1271.79	741.223
									35831.9							1290.52	760.256
									36086.3							1292.5	764.765
									36127.7							1294.16	767.359
									36192.4							1308.6	772.997
									36334							1311.64	778.193
									36352							1318.85	787.217
									36493.9							1320.76	813.154
									36554.9							1325.16	813.913
									36702.2							1331.98	856.447
									37041.3							1333.74	864.759
									37084.9							1346.01	907.61
									37321.2							1347.54	925.975
									37573.6							1355.2	927.559
									37626.2							1357.37	1030.25
									37948							1368.25	1162.75
									38304.3							1368.27	1395.75
									38751.6							1370.64
									38903							1385.46
									39518.6							1385.55
									39584.6							1391.27
									40230.3							1427.74
									40446.4							1445.9
									41647.6							1465.28
									41955.1							1467.96
									42272.7							1471.07
									42430.6							1472.97
									42629.3							1482.65
									42689.8							1483.95
									43019.9							1496.07
									43237							1509.59
									43556							1517.05
									44023							1578.99
									44525.1							1591.93
									44648.2							1635.38
									44805							1645.37
									44847.6							1661.83
									44939.9							1676.07
									45252.5							1695.42
									45254.5							1714.87
									45568.7							1724.5
									46040.5							1744.41
									46333.2							1766.59
									46450.4							1774.32
									47639.8							1779.27
									48860.2							1847.59
									48911.2							1896.73
									49719.3							1947.84
									49917.7							1996.51
									52211.5							2041.29
									53227.9							2160.42
									55374.8							2195.5
									57973.9							2224.38
									63607.6							2337.42
									64936.9							2507.21

[truncated: 8 more sheets: FIGS3, FIGS4, FIGS5, FIGS6, FIGS8, FIGS9, FIGS10, FIGS11]
